# Supplementary material for: Global proteomic analysis of the oocyst/sporozoite of Toxoplasma gondii reveals commitment to a host-independent lifestyle
Source: BMC Genomics. 2013 Mar 15;14:183. doi: 10.1186/1471-2164-14-183 (PMC3616887; doi:10.1186/1471-2164-14-183)
Supplement: Additional file 2: Table S1 — Complete dataset of T. gondii oocyst/sporozoite proteins identified in this study. The table includes the list of the 1615 VEG oocyst proteins identified in the present study. Each protein is identified by the gene ID (column A) and annotation (column B) provided by ToxoDB 7.1. Columns C-E report Bioworks Browser 3.3.1 parameters, the number of peptides indicated in column E refers to the best identification. Column F reports the number of experiments in which each protein was identified. Column G indicates the predicted molecular weight of full length polypeptides. Asterisks indicate two proteins (TGGT1_064110 and TGGT1_064850) identified with a single peptide shared by other T. gondii proteins, whose IDs and annotations are reported at the bottom of the table. [file 1471-2164-14-183-S2.xls]

## Sheet: Table S1
Table S1 - Complete dataset of T. gondii oocyst/sporozoite proteins identified in this study
gene ID	protein name	protein score	protein probability	number of peptides	number of experiments	MW
TGGT1_014370	conserved hypothetical protein	10.1877	2.23837e-07	1	1	74303.2
TGGT1_030230	hypothetical protein	10.144	1.44193e-06	1	1	46566.4
TGGT1_053770	conserved hypothetical protein	10.1579	1.24138e-07	1	2	47879.6
TGGT1_053780	hypothetical protein	18.2045	7.29748e-07	2	1	34926.6
TGGT1_060480	PAN domain-containing protein, putative	30.1714	3.40736e-07	4	3	38781.4
*TGGT1_064110	polyketide synthase, putative	10.1938	1.05674e-10	1	1	172839
TGGT1_064840	hypothetical protein	10.2341	1.05895e-08	1	3	12750.4
**TGGT1_064850	hypothetical protein	10.3172	5.55112e-15	1	1	19193.2
TGGT1_068890	hypothetical protein	24.2587	1.86495e-10	3	3	29340.7
TGGT1_071710	conserved hypothetical protein	50.2522	5.11369e-12	23	3	89317.6
TGGT1_090830	conserved hypothetical protein	10.1568	2.88885e-05	5	1	22309.5
TGGT1_099390	conserved hypothetical protein	10.3273	7.99361e-14	3	2	30074.3
TGGT1_105960	PAN domain-containing protein, putative	84.2933	5.54001e-13	33	3	38749.4
TGGT1_122010	conserved hypothetical protein	4.25592	5.34572e-10	2	2	130296
TGGT1_122320	conserved hypothetical protein	100.324	4.08562e-13	10	3	155297
TGME49_000230	PAN domain-containing protein	20.3225	3.84064e-10	5	3	38737.4
TGME49_000320	hypoxanthine-xanthine-guanine phosphoribosyl transferase	60.3596	1.44329e-14	26	3	31464.8
TGME49_000470	hypothetical protein	10.2058	3.91878e-10	1	1	54611.3
TGME49_001130	Rhoptry kinase family protein ROP33, putative	10.2389	3.34416e-08	1	1	78860.8
TGME49_001200	zinc finger (CCCH type) protein, putative	10.131	9.04448e-06	1	1	67991.8
TGME49_001410	protein phosphatase 2C, putative	10.1266	7.50344e-05	1	1	26351.3
TGME49_001660	hypothetical protein	10.1073	1.05205e-05	1	1	63054.4
TGME49_001680	eukaryotic translation initiation factor 3 subunit 10, putative	70.2473	3.86625e-08	8	3	119067
TGME49_001700	sec 13, putative	30.16	4.89021e-05	3	2	67369.7
TGME49_001770	cullin 3, putative	10.1709	8.58557e-05	1	1	103764
TGME49_001780	microneme protein 2	100.231	1e-30	20	3	82566.7
TGME49_001800	RNA-binding protein, putative	10.1773	3.33184e-05	1	1	28509.5
TGME49_001840	eukaryotic aspartyl protease, putative	50.2359	2.3509e-10	8	3	66889.6
TGME49_002100	hypothetical protein	20.1509	1.36479e-07	2	1	14885.8
TGME49_002110	hypothetical protein	78.2686	7.04781e-11	8	3	30136.7
TGME49_002140	enoyl-CoA hydratase/isomerase family protein, putative	38.1454	1.01591e-06	4	2	64635.2
TGME49_002200	hypothetical protein	32.1613	0.000167069	4	1	87107
TGME49_002300	inosine triphosphate pyrophosphatase, putative	10.1653	1.17401e-10	1	1	33015.6
TGME49_002370	TCP-1/cpn60 family chaperonin, putative	96.2654	1.02141e-14	10	3	58594.6
TGME49_002380	rab GDP dissociation inhibitor alpha, putative	140.286	1.22125e-14	21	3	50988.5
TGME49_002390	hypothetical protein	70.236	4.37317e-12	7	3	61875.3
TGME49_002460	diacylglycerol kinase, putative	20.1377	0.000150896	2	1	72935
TGME49_002500	hypothetical protein	10.2039	8.47098e-06	1	2	33512.8
TGME49_002530	aspartyl-tRNA synthetase, putative	30.2061	2.40763e-11	3	3	85553.7
TGME49_002570	ribophorin I, putative	20.2399	2.03237e-09	2	2	105094
TGME49_002680	mitochondrial-processing peptidase alpha subunit, putative	58.2263	8.99281e-14	11	3	62121.5
TGME49_002690	DNA-directed RNA polymerase II subunit, putative	10.1402	3.05872e-05	1	1	36450.9
TGME49_002770	RNA-binding protein, putative	30.17	2.5816e-08	3	3	55833.3
TGME49_002820	ubiquitin-conjugating enzyme E2, putative	10.2658	5.25135e-13	2	1	18921.5
TGME49_002830	C2 domain-containing protein	10.1698	5.68709e-05	1	1	33000.7
TGME49_002870	mitochondrial carrier domain-containing protein	10.184	7.09667e-07	1	1	29358.3
TGME49_002930	hypothetical protein	20.1904	2.14131e-05	2	1	32713.5
TGME49_002950	hypothetical protein, conserved	10.1611	6.81972e-05	1	2	143540
TGME49_003110	citrate synthase, putative	36.2648	6.32125e-09	4	3	55989.1
TGME49_003230	hypothetical protein	28.214	3.04835e-09	3	2	23469.9
TGME49_003240	hypothetical protein	220.351	3.33067e-15	22	3	80212.7
TGME49_003310	dense granule protein 7	80.3221	1.5099e-13	64	3	25841.9
TGME49_003320	hypothetical protein	10.1505	9.83161e-05	1	1	523874
TGME49_003340	alkyl sulfatase, putative	38.1463	0.000435106	8	2	89597.7
TGME49_003390	CRAL/TRIO domain-containing protein	10.1503	1.63993e-05	1	2	32040.1
TGME49_003400	hypothetical protein	10.2217	3.65931e-05	3	1	43446.3
TGME49_003450	hypothetical protein, conserved	40.2931	1.56886e-11	4	2	25140.8
TGME49_003500	alanine dehydrogenase, putative	242.334	1.11022e-15	74	3	50173.2
TGME49_003510	zinc finger (C3HC4 RING finger) protein, putative	10.1558	1.88147e-06	1	1	87312.3
TGME49_003570	acyltransferase, putative	74.2381	3.07532e-13	28	3	54478.4
TGME49_003580	NAD-binding domain-containing protein	98.2633	4.72844e-12	35	3	46042.4
TGME49_003720	vitamin K epoxide reductase complex subunit 1, putative	30.2259	1.63398e-08	3	2	20466.5
TGME49_003750	hypothetical protein	20.1541	3.92125e-07	2	1	142529
TGME49_003840	helicase, putative	18.143	4.72787e-06	3	3	189037
TGME49_003890	hypothetical protein	50.2684	1.79576e-09	16	3	34034.8
TGME49_003980	hypothetical protein	20.1656	4.53018e-05	2	1	201300
TGME49_003990	hypothetical protein, conserved	20.277	4.44543e-10	3	3	25439
TGME49_004020	60S ribosomal protein L8, putative	20.1189	4.48716e-05	3	1	28237.1
TGME49_004050	subtilase family serine protease, putative	50.2046	9.50351e-13	5	3	85044.1
TGME49_004130	membrane-attack complex / perforin domain-containing protein	42.176	1.28858e-08	6	3	113503
TGME49_004160	hypothetical protein	18.2594	3.20031e-10	2	1	181456
TGME49_004340	hypothetical protein	60.3687	3.66374e-14	6	3	97237.5
TGME49_004400	ATP synthase alpha chain, putative	86.2889	1.44329e-13	22	3	61073.1
TGME49_004530	microneme protein MIC11	60.3102	2.58217e-10	7	2	22418.8
TGME49_005010	splicing factor 3B subunit 1, putative	68.1624	5.29961e-07	7	2	150678
TGME49_005090	hypothetical protein	10.2235	2.68661e-06	1	1	64762
TGME49_005130	glyoxalase, putative	80.255	2.4353e-10	8	3	432708
TGME49_005250	Rhoptry kinase family protein ROP18	30.2671	1.33227e-14	4	3	62626.3
TGME49_005290	dual-specificity phosphatase laforin, putative	20.17	3.05563e-08	2	2	57878.2
TGME49_005360	hypothetical protein	10.2785	5.10703e-14	1	2	285204
TGME49_005380	fructose-1,6-bisphosphatase, putative	60.1574	2.31662e-07	6	3	42205.7
TGME49_005390	hypothetical protein	10.1674	2.01337e-07	1	1	33953.4
TGME49_005420	aspartate-semialdehyde dehydrogenase, putative	20.1771	8.65437e-08	2	2	44134.7
TGME49_005430	isovaleryl-CoA dehydrogenase, putative	30.2315	2.48993e-10	3	1	44544.5
TGME49_005440	TCP-1/cpn60 family chaperonin, putative	80.3117	6.03961e-13	11	3	60659.7
TGME49_005470	elongation factor 2, putative	366.309	1e-30	135	3	94462.4
TGME49_005560	nascent polypeptide-associated complex alpha chain, putative	44.1899	4.16993e-09	7	2	650458
TGME49_005570	hypothetical protein, conserved	20.1707	2.00179e-08	2	2	68114.8
TGME49_005580	hypothetical protein	20.2141	8.21016e-06	2	3	51189.9
TGME49_005660	F5/8 type C domain-containing protein	80.3166	1e-30	8	2	149578
TGME49_005690	hypothetical protein	10.1326	8.33345e-07	1	1	29385.6
TGME49_005700	20 kDa cyclophilin precursor	30.2143	4.54181e-11	19	3	38168.9
TGME49_005710	lysyl-tRNA synthetase, putative	60.193	9.35438e-09	6	3	74289.4
TGME49_005720	adenosine/AMP deaminase domain containing protein	10.1875	2.48784e-10	1	2	41127.2
TGME49_005740	hypothetical protein	20.1602	1.44386e-07	2	1	140732
TGME49_006320	hypothetical protein	10.2101	2.99549e-10	7	3	32291.1
TGME49_006400	DNA photolyase, putative	130.246	1.82142e-10	26	3	70334.6
TGME49_006470	dihydrolipoyl dehydrogenase, putative	60.2229	1.13669e-09	12	3	55072.8
TGME49_006510	peptidase M16 domain containing protein	70.248	2.11213e-09	8	3	256660
TGME49_006590	CAM kinase, CDPK family	40.1761	2.68444e-08	4	2	83191.2
TGME49_006610	biotin requiring domain-containing protein / 2-oxo acid dehydrogenases acyltransferase catalytic domain-containing protein	30.2286	3.30591e-11	3	1	97154.8
TGME49_006670	hypothetical protein	20.1691	1.13133e-08	2	1	218317
TGME49_006690	hypothetical protein, conserved	24.1615	2.07501e-10	6	1	46758.7
TGME49_007060	ribonucleotide-diphosphate reductase, small subunit, putative	40.1655	2.73287e-08	6	2	44540.6
TGME49_007250	hypothetical protein	20.2272	7.55386e-07	3	2	38504.9
TGME49_007390	clathrin coat assembly protein, putative	10.1502	6.36198e-06	1	1	56022.7
TGME49_007430	ATP-dependent RNA helicase DDX family protein, putative	20.2174	1.73932e-09	2	2	81921.8
TGME49_007440	hypothetical protein	100.254	4.29878e-12	15	3	35484
TGME49_007450	hypothetical protein, conserved	20.1271	3.3415e-05	2	1	56329.4
TGME49_007460	GTP-binding protein, putative	20.1781	0.00012625	2	1	16927.1
TGME49_007620	pyridine nucleotide-disulphide oxidoreductase domain-containing protein	20.268	1.60538e-11	2	3	71204.4
TGME49_007640	isoleucine-tRNA synthetase, putative	30.2375	5.33351e-11	3	2	126334
TGME49_007710	phosphatidylinositol synthase, putative	10.1302	3.35929e-05	2	1	27791.3
TGME49_007760	DnaJ domain-containing protein	10.1784	9.25415e-05	1	1	161495
TGME49_007770	proteasome PCI domain-containing protein	70.2201	1.03584e-12	7	3	55485.2
TGME49_007820	CMGC kinase, MAPK family	50.3197	2.52909e-12	9	3	62199.7
TGME49_007830	MORN repeat-containing protein	60.2825	4.66294e-14	6	3	39809
TGME49_007840	40S ribosomal protein S17, putative	30.1529	4.07397e-06	3	1	15219.2
TGME49_007930	phosphatidylethanolamine-binding protein, putative	30.1891	6.05191e-09	4	2	22586.6
TGME49_008030	microneme protein MIC4	20.2745	1.74643e-07	2	2	62980
TGME49_008350	RNA recognition motif-containing protein	10.1979	2.83611e-08	1	1	28359.2
TGME49_008370	myosin heavy chain, putative	100.337	4.18554e-13	10	3	124737
TGME49_008450	serine proteinase inhibitor, putative	50.2896	1.54321e-12	14	3	40598.1
TGME49_008530	nicotinate phosphoribosyltransferase, putative	40.2086	1.34085e-06	4	3	65521.6
TGME49_008550	hypothetical protein	10.31	3.10862e-13	1	1	26202.1
TGME49_008590	vacuolar ATP synthase subunit H, putative	24.2021	1.15072e-09	3	3	79501.5
TGME49_008750	RWD domain-containing protein	10.1403	2.72059e-05	1	1	30341.1
TGME49_008790	mitochondrial carrier domain-containing protein	70.2896	4.66294e-14	7	3	33566.4
TGME49_008810	hypothetical protein	10.1366	2.59912e-07	1	1	76072.5
TGME49_009030	actin	312.369	1e-30	204	3	41880.9
TGME49_009060	thrombospondin type 1 domain-containing protein	10.2253	6.21725e-13	1	1	79546.4
TGME49_009100	hypothetical protein	10.1658	5.87359e-07	1	1	59523.5
TGME49_009140	anti-silencing protein 1, putative	10.1483	4.63564e-05	1	1	31356.2
TGME49_009150	mitochondrial alternative NADH dehydrogenase 1	10.2	7.80782e-07	1	1	66997.7
TGME49_009160	glycylpeptide N-tetradecanoyltransferase, putative	20.2572	1.36341e-07	2	1	53476.4
TGME49_009260	cytochrome c oxidase, putative	190.295	1.55431e-15	29	2	34732.3
TGME49_009450	TLD domain-containing protein	30.2062	2.30993e-11	3	2	85236.4
TGME49_009470	hypothetical protein	100.212	7.16565e-10	56	3	57555
TGME49_009600	hypothetical protein	66.1962	6.43839e-08	8	3	50169.9
TGME49_009690	U2 small nuclear ribonucleoprotein, putative	20.252	1.44545e-07	4	2	24881.9
TGME49_009720	hypothetical protein	40.3383	1.61982e-12	7	2	23401.1
TGME49_009810	hypothetical protein	20.253	2.85993e-12	8	3	36101.9
TGME49_009910	histone H2B variant 1	48.2445	4.6396e-10	5	2	13723.5
TGME49_009920	PAN domain-containing protein	110.334	2.33147e-14	57	3	87215.5
TGME49_009950	thioredoxin, putative	80.2203	3.98768e-10	10	3	47655.8
TGME49_009960	glycan synthetase, putative	10.2154	1.76267e-07	1	1	188767
TGME49_009980	Rhoptry kinase family protein ROP42 (incomplete catalytic triad)	70.2651	1.1402e-12	17	3	61784.1
TGME49_010090	Rhoptry kinase family protein ROP43 (incomplete catalytic triad)	10.2525	7.51467e-07	1	2	62910.9
TGME49_010110	Rhoptry kinase family protein ROP44 (incomplete catalytic triad)	26.229	3.25188e-10	9	3	68436.6
TGME49_010260	glycerol-3-phosphate dehydrogenase, putative	118.281	6.83897e-13	71	3	57383.4
TGME49_010370	RNA helicase-1	10.2838	1.40477e-11	1	2	52447.8
TGME49_010690	40s ribosomal protein S6, putative	46.2348	8.97669e-10	8	3	28938.3
TGME49_010720	hypothetical protein	24.1487	2.82442e-05	5	1	226772
TGME49_010800	hypothetical protein, conserved	20.1895	2.86233e-10	2	3	42520.5
TGME49_010840	arginyl-tRNA synthetase, putative	80.3328	2.22045e-15	8	3	68254.9
TGME49_011030	hypothetical protein	40.1866	1.2943e-09	4	2	22201.2
TGME49_011090	cysteine desulfurase, putative	70.2763	5.88418e-14	7	3	52291.7
TGME49_011250	hypothetical protein	40.1811	2.65192e-06	6	3	28550
TGME49_011260	Rhoptry kinase family protein ROP26 (incomplete catalytic triad)	40.1811	7.51148e-07	6	3	59295.7
TGME49_011290	hypothetical protein	20.2678	4.4601e-11	5	3	36566.1
TGME49_011340	hypothetical protein	8.18325	1.27363e-06	7	1	239809
TGME49_011390	hypothetical protein	10.1858	1.5696e-07	1	2	44017.4
TGME49_011410	hypothetical protein, conserved	30.1567	4.60881e-07	3	2	81542.1
TGME49_011420	hypothetical protein	40.3065	7.77156e-15	11	2	22265.7
TGME49_011460	hypothetical protein	10.1554	4.52656e-05	1	1	98902.5
TGME49_011680	protein disulfide isomerase	230.316	2.22045e-16	149	3	52768.9
TGME49_012030	hypothetical protein	30.2869	8.4015e-11	5	3	125902
TGME49_012210	hypothetical protein	20.2299	7.36568e-08	2	1	28853.5
TGME49_012240	tubulin beta chain, putative	220.351	3.77476e-14	68	3	50020
TGME49_012250	XPG N-terminal domain containing protein	32.177	1.99554e-08	4	2	86889.2
TGME49_012290	40s ribosomal protein s19, putative	40.2544	1.70974e-12	10	3	18368.7
TGME49_012300	hypothetical protein	38.2226	1.46146e-08	13	3	75629.8
TGME49_012740	phenylalanine-4-hydroxylase, putative	10.1907	3.70856e-09	1	2	43842.1
TGME49_012820	ubiquitin family domain-containing protein	30.2273	3.08341e-06	3	2	119057
TGME49_012930	NifU-like domain-containing protein	10.1619	1.86981e-06	1	1	26104.8
TGME49_012960	hypothetical protein, conserved	20.195	2.17911e-05	2	1	47465.8
TGME49_013000	activator 1 36 kDa, putative	10.2139	1.02296e-05	1	1	43511.5
TGME49_013030	hypothetical protein	30.3285	3.39728e-13	3	2	35205.6
TGME49_013090	sec1 family domain-containing protein	16.1957	1.81749e-06	2	2	79345.9
TGME49_013280	hypothetical protein	30.3232	1.85407e-12	11	2	20769.2
TGME49_013350	40S ribosomal protein S15, putative	80.2608	1.54321e-12	26	2	17146.2
TGME49_013520	amidohydrolase domain-containing protein	40.2185	3.75356e-07	4	2	55082.2
TGME49_013670	hypothetical protein	30.2419	7.38298e-13	3	2	21775.4
TGME49_013680	MmgE/PrpD family domain containing protein	50.2521	3.86025e-12	5	3	57148.3
TGME49_013730	lanthionine synthetase C-like protein 1, putative	20.2361	9.98635e-11	3	3	46546.7
TGME49_013870	ubiquitin carboxyl-terminal hydrolase, putative	20.1799	3.02622e-07	2	2	119172
TGME49_013900	regulator of chromosome condensation, putative	30.1906	3.25731e-05	3	1	122471
TGME49_014080	toxofilin	60.3082	1.12188e-11	18	3	27377.4
TGME49_014180	EPN3 protein	20.1735	6.077e-08	2	1	66907.4
TGME49_014190	SRS46	60.379	1e-30	20	3	38513.1
TGME49_014210	centromere/microtubule binding protein, putative	10.1311	5.36118e-05	1	1	56708.5
TGME49_014260	alpha-glucan water dikinase 1, putative	110.278	2.64233e-13	11	3	194928
TGME49_014290	intracellular protease, putative	80.2948	1.11022e-15	12	1	27886.6
TGME49_014320	facilitative glucose transporter, putative	30.1658	7.64923e-08	4	2	61648.2
TGME49_014340	hypothetical protein, conserved	10.1635	5.91356e-06	1	1	35596.5
TGME49_014350	GTP binding protein, putative	60.4257	1.11022e-14	7	3	44519.1
TGME49_014490	M16 family peptidase, putative	118.243	3.36842e-12	13	3	148782
TGME49_014760	D-3-phosphoglycerate dehydrogenase, putative	60.2739	2.93798e-11	6	2	41047
TGME49_014770	RAS small GTpase, putative	90.285	2.20424e-11	18	2	26020
TGME49_014790	mitochondrial glycoprotein domain-containing protein	24.2817	3.02625e-11	4	2	31424.2
TGME49_014840	hypothetical protein	20.2061	1.43748e-07	2	1	183937
TGME49_014940	MIC2-associated protein M2AP	40.3121	2.66454e-14	4	3	34551.5
TGME49_014970	DNA replication licensing factor, putative	10.2057	9.07497e-05	1	2	117199
TGME49_015040	hypothetical protein	60.2624	8.76521e-12	6	1	191729
TGME49_015060	small GTP-binding protein sar1, putative	58.2588	1.09801e-12	15	2	22124.5
TGME49_015220	hypothetical protein, conserved	60.2738	9.73777e-12	10	3	72937.8
TGME49_015250	thiamin pyrophosphokinase, putative	10.1364	6.04974e-05	1	2	50471.1
TGME49_015260	carbamoyl phosphate synthetase II	48.2459	1.82015e-07	6	3	186981
TGME49_015280	iron-sulfur subunit of succinate dehydrogenase, putative	38.2011	1.37318e-10	4	3	38585.2
TGME49_015290	saccharopine dehydrogenase, putative	110.337	1.33227e-14	17	3	48161.9
TGME49_015360	hypothetical protein	10.1634	2.24896e-07	1	2	43303.3
TGME49_015420	SNARE protein, putative	20.1722	2.17587e-07	2	2	29914.9
TGME49_015430	hypothetical protein	68.2729	3.99769e-11	7	3	27537.4
TGME49_015460	40S ribosomal protein S24, putative	28.2107	4.73694e-07	3	2	15185.4
TGME49_015470	60S ribosomal protein L10a, putative	66.1976	5.9774e-10	14	3	24587.4
TGME49_015590	succinate dehydrogenase (ubiquinone) flavoprotein subunit, mitochondrial, putative	56.2829	4.50751e-12	10	3	72687.5
TGME49_015770	Rhoptry kinase family protein ROP8 (incomplete catalytic triad)	38.2612	7.66663e-11	24	3	65367
TGME49_015780	Rhoptry kinase family protein ROP2A (incomplete catalytic triad)	40.1642	2.32582e-05	4	1	66706.3
TGME49_015910	hypothetical protein	98.2058	7.94009e-09	10	2	327779
TGME49_015980	hypothetical protein	20.2126	8.33401e-07	4	1	24450.5
TGME49_016000	inner membrane complex protein IMC3	60.3	1.80196e-10	11	3	57963.3
TGME49_016020	hypothetical protein	10.1772	0.000118578	1	2	91708.1
TGME49_016080	hypothetical protein, conserved	30.2923	1.47882e-12	3	1	79383.1
TGME49_016090	tropomyosin 1 alpha chain, putative	20.1828	5.65877e-06	2	2	17420
TGME49_016130	ubiquitin-conjugating enzyme E2, putative	10.1646	6.88341e-06	1	3	24601
TGME49_016150	oligoendopeptidase F, putative	28.1758	1.23115e-07	6	3	63320.4
TGME49_016260	eukaryotic initiation factor-2B gamma subunit, putative	40.2579	1.22535e-11	5	3	54159.6
TGME49_016410	hypothetical protein, conserved	20.1532	2.37277e-05	2	1	21212.8
TGME49_016450	proteasome subunit alpha type 3, putative	30.2376	7.8151e-09	9	3	27891.3
TGME49_016510	hypothetical protein	30.203	1.91176e-07	3	1	45283.8
TGME49_016590	transportin, putative	70.2784	1.23235e-12	7	3	102980
TGME49_016620	EF hand domain-containing protein	30.2471	9.35954e-06	3	2	411684
TGME49_016640	homoserine kinase, putative	90.2339	4.03344e-12	9	3	50231.7
TGME49_016650	hypothetical protein, conserved	44.1952	2.6522e-10	14	3	45089
TGME49_016660	hypothetical protein, conserved	38.1752	6.27132e-06	7	3	48961.2
TGME49_016670	KH domain-containing protein	68.2306	6.54339e-10	14	3	99989.6
TGME49_016680	ankyrin repeat-containing protein	10.2034	2.41856e-08	1	1	30526.2
TGME49_016690	ankyrin repeat domain-containing protein	10.1524	2.49233e-05	1	2	15200.9
TGME49_016720	hypothetical protein	20.2082	1.33317e-10	2	1	20024.2
TGME49_016790	ABC transporter, putative	140.266	2.00506e-12	14	3	69175.1
TGME49_016810	nucleotidase, putative	10.2062	0.000122179	1	1	78284.7
TGME49_016820	transmembrane domian-containing protein	10.1865	4.11625e-07	1	1	60437
TGME49_016860	ATP-dependent RNA helicase, putative	176.333	1.11022e-15	31	3	49083.1
TGME49_016880	receptor for activated C kinase, RACK protein, putative	120.326	2.55351e-14	30	3	35125.2
TGME49_016920	hypothetical protein, conserved	10.1934	2.41476e-08	1	1	24762.2
TGME49_016930	cholinephosphate cytidylyltransferase, putative	28.1297	1.03918e-06	3	1	37723.2
TGME49_016970	hypothetical protein, conserved	130.243	1.44329e-14	13	3	71216.4
TGME49_017010	CD2 antigen cytoplasmic tail-binding protein 2, putative	20.2158	1.1095e-09	2	1	64157
TGME49_017020	ATPase, AFG1 family domain-containing protein	10.1414	6.52153e-08	1	1	81560.5
TGME49_017460	glutaminyl-tRNA synthetase, putative	56.245	1.90342e-08	7	3	95439.6
TGME49_017510	hypothetical protein	20.2459	2.28433e-07	2	1	42949.7
TGME49_017530	hypothetical protein	150.341	4.44089e-15	15	3	63716.7
TGME49_017540	splicing factor, putative	80.1931	2.44678e-07	11	2	38092.7
TGME49_017680	hypothetical protein, conserved	26.185	2.89591e-11	9	3	226143
TGME49_017740	oxoacyl-ACP reductase, putative	30.2767	9.73555e-12	4	3	38986
TGME49_017820	proteasome PCI domain-containing protein	60.264	2.22045e-15	11	3	51690.8
TGME49_017850	hypothetical protein	20.2031	2.06414e-10	2	1	62644.1
TGME49_017880	KH domain-containing protein	60.253	7.90235e-11	8	3	41442
TGME49_017890	peroxiredoxin	130.307	8.96394e-12	48	2	21708
TGME49_018200	UDP-N-acetylglucosamine pyrophosphorylase, putative	20.15	4.11378e-05	2	3	71945.5
TGME49_018240	hypothetical protein	10.2067	4.65183e-13	1	2	132498
TGME49_018250	immunoglobulin-binding protein, putative	10.2239	1e-30	1	1	48878.2
TGME49_018280	eukaryotic porin domain-containing protein	30.1205	0.000103181	4	2	50480.5
TGME49_018410	60S acidic ribosomal protein P0	70.285	2.22045e-16	32	3	34135.8
TGME49_018520	microneme protein MIC6	10.1504	8.20621e-06	1	3	36632.9
TGME49_018530	hypothetical protein	10.1748	8.14471e-08	1	1	31953.3
TGME49_018720	CAM kinase, CDPK family	10.1834	8.27465e-07	1	1	44957.3
TGME49_018760	alpha-soluble NSF attachment protein, putative	30.275	1.58473e-11	3	2	35813.7
TGME49_018780	phosphoserine aminotransferase, putative	50.2107	1.18749e-10	5	3	48272.8
TGME49_018820	hypothetical protein, conserved	30.1831	3.95513e-06	6	1	15381.9
TGME49_018920	proteasome subunit beta type 5, putative	40.3455	5.55112e-15	4	1	33735.6
TGME49_018940	hypothetical protein	58.2685	2.75779e-12	8	1	35231.3
TGME49_019080	hypothetical protein	10.2025	5.39013e-12	1	1	35351.2
TGME49_019140	elongation factor 1, putative	90.3402	4.55191e-14	12	3	20721.3
TGME49_019230	acetoacetyl-CoA synthetase, putative	70.2503	4.97238e-10	9	3	59520.1
TGME49_019250	acetyltransferase domain-containing protein	10.2136	4.87018e-10	1	1	82132.4
TGME49_019270	hypothetical protein	20.1992	4.38217e-07	2	2	43005
TGME49_019280	actin, putative	40.1559	1.20831e-06	4	3	48096.7
TGME49_019310	heat shock protein, putative	200.273	9.21485e-15	43	3	90085.5
TGME49_019320	acid phosphatase, putative	118.26	2.29816e-12	33	3	46576.5
TGME49_019520	arginine N-methyltransferase 1	20.224	9.31837e-09	4	3	44000.8
TGME49_019540	alanyl-tRNA synthetase, putative	36.1442	5.23871e-05	4	3	113340
TGME49_019550	dihydrolipoamide succinyltransferase component of 2-oxoglutaratedehydrogenase complex, putative	38.2306	1.66533e-14	4	3	50094
TGME49_019590	ruvB-like 1, putative	20.1693	2.20956e-07	2	3	52903.1
TGME49_019630	NADPH-cytochrome p450 reductase, putative	10.2655	1.47642e-10	1	1	104062
TGME49_019660	membrane attachment protein, putative	10.1177	2.38753e-05	1	1	543961
TGME49_019710	hypothetical protein	80.2727	4.98692e-10	8	3	201170
TGME49_019720	Ras family domain-containing protein	30.228	2.21957e-08	4	2	25784.9
TGME49_019790	U4/U6 small nuclear ribonucleoprotein, putative	10.1575	8.51766e-05	1	1	76547
TGME49_019800	vacuolar ATP synthase subunit B, putative	144.266	1.11022e-15	15	3	56578.7
TGME49_019810	hypothetical protein	10.1928	3.76732e-08	1	1	103824
TGME49_019820	polyubiquitin, putative	28.2393	5.39068e-08	23	3	34428.5
TGME49_019850	prolyl-tRNA synthetase, putative	214.341	1.0103e-13	22	3	80380.4
TGME49_019870	DNA replication licensing factor, putative	10.1891	1.24355e-10	1	2	95216.4
TGME49_020090	hypothetical protein	20.1774	4.77738e-05	2	3	27918.8
TGME49_020100	phosphoribosylpyrophosphate synthetase, putative	30.2558	5.74936e-10	4	3	61001.7
TGME49_020170	hypothetical protein	16.1784	3.27957e-05	3	1	69571.7
TGME49_020190	hypothetical protein	10.1635	6.70736e-05	1	1	60947.1
TGME49_020250	chloride channel, nucleotide-sensitive, 1A, putative	10.1393	5.82636e-06	1	2	19089
TGME49_020270	hypothetical protein, conserved	50.2099	7.55374e-11	5	3	48614.3
TGME49_020280	SCP-like domain-containing protein	40.3094	1e-30	4	2	57220.7
TGME49_020300	ribosomal protein L15, putative	28.1338	9.08115e-05	5	1	152748
TGME49_020360	FAD-depdendent monooxygenase, putative	10.214	3.55861e-06	1	2	150071
TGME49_020510	hypothetical protein	16.207	2.6282e-09	5	2	64963.3
TGME49_020840	threonine synthase, putative	20.1733	0.000145946	2	1	75661
TGME49_020860	DEAD/DEAH box helicase, putative	20.2322	7.60117e-06	2	1	61230.1
TGME49_020890	hypothetical protein	30.1826	0.000259744	4	1	51139.2
TGME49_020930	hypothetical protein, conserved	10.1278	8.55822e-06	1	1	74020.9
TGME49_021180	transmembrane domain-containing protein	20.1888	3.96283e-11	2	1	62504.3
TGME49_021210	18 kDa cyclophilin	50.2753	1.30562e-12	5	1	19626.1
TGME49_021310	aminopeptidase N, putative	20.1825	8.77206e-06	2	1	107126
TGME49_021320	acetyl-CoA carboxylase, putative	100.26	1.33227e-14	10	3	249308
TGME49_021380	hypothetical protein, conserved	60.2673	5.50227e-12	12	3	27241.7
TGME49_021470	hypothetical protein	228.328	1e-30	23	3	68466.1
TGME49_021480	hypothetical protein	10.1275	2.45946e-05	1	1	31682
TGME49_021490	PUA domain-containing, cell cycle regulator protein, putative	12.1615	1.09241e-05	3	2	20071.4
TGME49_021520	coatomer delta subunit, putative	30.2533	7.41777e-10	3	3	61937.6
TGME49_021620	tubulin beta chain, putative	30.3916	5.55112e-15	10	3	50005.1
TGME49_021670	transcription elongation factor FACT 140 kDa, putative	20.2432	6.15789e-10	2	2	133281
TGME49_021690	hypothetical protein, conserved	10.1791	9.71421e-06	1	1	149556
TGME49_021830	subtilisin-like serine protease, putative	10.2443	5.16914e-08	1	1	210758
TGME49_021870	hypothetical protein	10.1814	9.45968e-06	1	1	130452
TGME49_021950	splicing factor 3a protein, putative	40.1807	1.6038e-05	4	3	64958.4
TGME49_022020	phosphoglycerate kinase, putative	10.208	8.04912e-13	1	1	58036.4
TGME49_022040	mog1 protein, putative	20.1516	2.10894e-05	3	1	20463.1
TGME49_022100	hypothetical protein	20.1441	7.75603e-06	2	1	111288
TGME49_022110	UBA/TS-N domain-containing protein	22.1755	1.35836e-06	4	3	21188.9
TGME49_022160	aldehyde dehydrogenase, putative	148.384	1e-30	57	3	55806.8
TGME49_022230	hypothetical protein	10.1544	6.19131e-05	1	1	258176
TGME49_022270	hypothetical protein	20.1793	1.40252e-07	2	1	41565.4
TGME49_022360	hypothetical protein	28.2825	3.63333e-07	4	2	83954.6
TGME49_022380	exportin 7, putative	118.273	4.44089e-15	18	3	129406
TGME49_022400	hypothetical protein	20.1868	8.88019e-09	2	1	62865.6
TGME49_022430	ubiquitin-transferase domain containing protein	60.2405	1.5854e-10	6	2	173641
TGME49_022660	hypothetical protein	10.1396	1.20936e-05	1	1	70556.3
TGME49_022710	hypothetical protein, conserved	10.2264	1.82637e-08	1	1	70798.9
TGME49_022720	glycogen synthase, putative	20.2511	1.61349e-05	2	2	148578
TGME49_022830	hypothetical protein	10.1094	3.42328e-05	1	1	151509
TGME49_022860	eukaryotic translation initiation factor 3 subunit 9, putative	92.2476	5.40012e-13	20	3	88336
TGME49_022910	phosphoglycerate mutase family protein	10.1541	2.82854e-10	1	2	55854.8
TGME49_022950	14 kDa phosphohistidine phosphatase, putative	20.2943	1.15508e-11	4	3	32762.5
TGME49_022970	inositol monophosphatase, putative	40.1891	1.45593e-08	4	3	32511.5
TGME49_023020	coproporphyrinogen oxidase, putative	10.1373	1.63673e-06	1	1	48094.5
TGME49_023040	hypothetical protein, conserved	40.2436	5.57112e-07	4	3	27443.2
TGME49_023070	hypothetical protein	108.242	2.07756e-11	23	2	23909.9
TGME49_023110	glycolipid transfer protein, putative	80.2454	2.36478e-13	11	3	25321.9
TGME49_023140	multisynthetase complex auxiliary component p43, putative	10.1611	0.00086916	1	2	74134.9
TGME49_023390	sec63 domain-containing DEAD/DEAH box helicase, putative	108.263	2.39695e-10	18	3	238636
TGME49_023410	eukaryotic translation initiation factor 4E, putative	30.238	2.75976e-08	5	2	23614.8
TGME49_023430	hypothetical protein	48.2012	1.22821e-09	5	1	80419.4
TGME49_023480	thrombospondin type 1 domain-containing protein	20.2326	6.35303e-07	2	1	479928
TGME49_023540	hypothetical protein, conserved	10.1268	7.35507e-05	1	1	114995
TGME49_023590	proteasome component PRE3 precursor, putative	20.1969	3.05889e-07	4	1	25341.8
TGME49_023670	inositol monophosphatase domain-containing protein	40.2839	1.75635e-08	4	3	48267.3
TGME49_023680	ubiquitin, putative	30.2758	2.70894e-13	4	3	41693.9
TGME49_023700	LCCL domain-containing protein / F5/8 type C domain-containing protein	100.302	2.22045e-15	10	3	162182
TGME49_023710	N-terminal acetyltransferase complex subunit NARG1, putative	10.191	9.92722e-08	1	1	109168
TGME49_023800	hypothetical protein	10.1977	1.8587e-07	1	1	26520
TGME49_023830	fasciclin domain-containing protein	40.1947	1.49729e-08	4	3	69372.6
TGME49_023840	ATP-citrate synthase, putative	172.242	3.6382e-13	37	3	139652
TGME49_023900	hypothetical protein	18.1843	4.62686e-05	3	1	75580.3
TGME49_023920	hypothetical protein	196.306	2.7166e-11	42	3	220871
TGME49_023930	RNA binding protein, putative	10.1448	4.42131e-07	1	1	40647.1
TGME49_023940	hypothetical protein	48.225	3.88833e-12	8	3	27301.3
TGME49_023960	26S proteasome non-ATPase regulatory subunit 4, putative	30.2102	3.08341e-09	5	3	41351.6
TGME49_024000	hypothetical protein	10.1289	1.41952e-06	1	1	82155
TGME49_024060	thioredoxin, putative	50.1944	1.81608e-09	5	2	68905.4
TGME49_024090	3-hydroxyisobutyryl-CoA hydrolase, mitochondrial precursor, putative	20.1586	1.4443e-06	2	1	48645.7
TGME49_024110	adhesion regulating molecule, putative	30.1889	1.70377e-07	3	3	34680.6
TGME49_024220	serine/threonine protein phosphatase, putative	10.1594	3.44498e-05	1	1	39102.4
TGME49_024280	hypothetical protein	20.192	6.8836e-09	2	1	297114
TGME49_024350	aminopeptidase N, putative	332.36	2.17604e-14	88	3	156746
TGME49_024710	vacuolar sorting receptor protein, putative	28.17	2.26354e-06	3	2	55757.8
TGME49_024840	cAMP phosphodiesterase, putative	28.1177	0.000154528	5	1	146655
TGME49_024850	polyadenylate-binding protein, putative	84.2688	1.58151e-11	12	3	82520.4
TGME49_024890	hypothetical protein, conserved	40.2258	3.11673e-11	4	2	119864
TGME49_024900	adenylate kinase, putative	54.2502	3.89033e-11	10	3	28542.9
TGME49_024930	jmjC domain-containing protein	28.219	7.51494e-06	3	1	170102
TGME49_024960	hypothetical protein	20.1674	2.45427e-05	2	1	27296.3
TGME49_024980	hypothetical protein	30.2635	2.29887e-10	3	2	114220
TGME49_025000	hypothetical protein	10.1816	2.23449e-06	1	1	159823
TGME49_025050	adenosylhomocysteinase, putative	64.1662	1.02153e-07	10	3	51777.3
TGME49_025060	nnucleoredoxin, putative	72.2995	3.30846e-12	10	3	45186.8
TGME49_025080	40S ribosomal protein S18, putative	50.1364	3.74537e-05	6	2	17711.7
TGME49_025120	rRNA processing protein, putative	10.2602	1.00074e-09	3	3	24843.6
TGME49_025150	hypothetical protein	26.2568	2.8323e-10	4	2	76801.9
TGME49_025160	hypothetical protein	20.2123	2.61433e-10	2	2	45387.6
TGME49_025200	trichohyalin, putative	10.2082	4.96225e-07	1	1	186753
TGME49_025310	ARF1-directed GTPase-activating protein, putative	70.2328	1.30107e-11	7	3	52426.2
TGME49_025320	hypothetical protein, conserved	18.1587	5.5451e-08	5	2	54380.3
TGME49_025330	hypothetical protein	10.1924	9.50613e-10	1	1	57116.1
TGME49_025540	hypothetical protein	20.1594	4.8447e-09	2	1	50948.7
TGME49_025850	hypothetical protein	40.2444	5.49188e-10	4	3	168667
TGME49_025860	hypothetical protein	30.2497	8.58003e-11	3	2	102162
TGME49_025880	UDP-glucose 4-epimerase, putative	60.306	4.996e-14	12	3	39752
TGME49_025930	triosephosphate isomerase, putative	90.2385	1.51146e-11	18	3	27872.4
TGME49_025940	hypothetical protein, conserved	38.1945	1.10807e-06	8	3	33712.9
TGME49_025950	hypothetical protein	10.1406	1.46698e-05	1	1	77594
TGME49_025990	malonyl CoA-acyl carrier protein transacylase, putative	10.1147	1.1552e-05	1	1	52458.6
TGME49_026030	AGC kinase	30.2162	5.45886e-11	7	3	39385.3
TGME49_026230	hypothetical protein	40.2277	3.78268e-08	6	3	43890.2
TGME49_026250	ATP-dependent RNA helicase, putative	40.2217	3.048e-07	9	3	78543.8
TGME49_026300	oxidoreductase, putative	50.2937	6.22657e-11	9	3	39159.8
TGME49_026320	hypothetical protein	20.154	7.7793e-07	2	3	72436.9
TGME49_026370	dgat2l1-prov protein	10.1781	7.18254e-07	2	1	43614
TGME49_026380	hypothetical protein	60.2363	1.08502e-11	6	3	42636.6
TGME49_026410	elongation factor 1-beta, putative	118.369	4.88498e-15	32	3	36006.4
TGME49_026430	reticulon domain-containing protein	18.218	2.0467e-11	5	3	21577.7
TGME49_026540	protein kinase	8.11198	2.4884e-05	8	1	54655.2
TGME49_026550	hypothetical protein, conserved	20.2295	7.09333e-11	2	3	35968.2
TGME49_026590	hypothetical protein	20.3219	9.41736e-08	7	3	34466.1
TGME49_026660	hypothetical protein	20.1821	3.44194e-06	2	1	394090
TGME49_026720	translin, putative	20.2104	1.7103e-09	2	1	31253.9
TGME49_026730	aconitate hydratase, putative	178.29	4.57412e-14	44	3	114831
TGME49_026830	DnaK family protein	108.315	4.63851e-13	27	3	104872
TGME49_026910	glycogen debranching enzyme, putative	270.323	4.15001e-12	43	3	207859
TGME49_026960	phosphofructokinase, putative	206.298	2.1938e-11	56	3	131279
TGME49_026970	40S ribosomal protein S11, putative	40.2319	2.39428e-07	5	2	18665
TGME49_026980	hypothetical protein	30.1667	3.32179e-11	3	3	25308.7
TGME49_027020	NAD-dependent deacetylase, putative	20.18	3.58313e-10	2	1	39982.4
TGME49_027030	hypothetical protein	50.2041	5.87419e-12	5	1	18675.7
TGME49_027050	pyruvate dehydrogenase kinase, putative	80.2459	2.1585e-07	9	3	76296.7
TGME49_027090	aspartate kinase, putative	10.1822	7.58214e-07	1	1	51277.7
TGME49_027100	glutaredoxin, putative	10.1781	2.38683e-05	1	1	12395.4
TGME49_027150	glutaredoxin, putative	10.1716	6.84171e-05	3	1	36133.3
TGME49_027290	histone deacetylase, putative	30.248	1.1386e-09	3	3	50425.7
TGME49_027360	60S ribosomal protein L3, putative	30.1568	2.61651e-08	5	2	44028.3
TGME49_027560	hypothetical protein	20.1457	3.63118e-05	2	2	51456.9
TGME49_027610	hypothetical protein, conserved	20.1976	2.98475e-05	2	1	393585
TGME49_027620	28 kDa antigen	18.1523	7.27345e-06	2	2	19830.3
TGME49_027800	hypothetical protein, conserved	28.1891	4.52161e-10	7	3	134261
TGME49_027810	Rhoptry kinase family protein ROP11 (incomplete catalytic triad)	148.284	8.54872e-14	16	3	58170.9
TGME49_027840	hypothetical protein	10.1964	1.61569e-10	1	3	33315.9
TGME49_027950	zinc metalloprotease 2, putative	34.139	3.26035e-08	4	3	190552
TGME49_027960	proteasome PCI domain-containing protein	28.1387	1.1642e-05	3	3	55647.4
TGME49_027990	hypothetical protein	10.1453	3.74076e-06	1	1	87991.3
TGME49_028000	splicing factor 3A subunit 2, putative	20.2139	1.7925e-08	2	2	27840.5
TGME49_028170	serine/threonine protein phosphatase, putative	274.295	6.60583e-14	46	3	182221
TGME49_028190	eukaryotic translation initiation factor 3 subunit 5, putative	60.2538	1.55431e-14	9	3	38045.3
TGME49_028200	vacuolar (H+)-ATPase G subunit domain-containing protein	20.245	3.33067e-15	2	1	52565.2
TGME49_028210	26S proteasome regulatory ATPase subunit, putative	80.2392	4.46153e-09	11	3	44397
TGME49_028240	hypothetical protein	10.2398	2.10942e-13	3	3	125125
TGME49_028290	phospholipase/carboxylesterase, putative	18.2211	0.000523348	5	2	30661.8
TGME49_028320	hypothetical protein, conserved	10.1557	4.88975e-05	1	1	61912.5
TGME49_028360	FK506-binding protein 1, putative	10.2001	7.46342e-07	2	2	38178.2
TGME49_028400	hypothetical protein	10.1773	9.16854e-06	1	1	69958.2
TGME49_028420	AGC kinase	20.2076	6.29268e-10	3	3	38046
TGME49_028470	ribosomal protein L15, putative	20.1941	8.65498e-08	2	3	24310.4
TGME49_028490	hypothetical protein, conserved	30.2193	1.78111e-08	3	3	43223.2
TGME49_028630	hypothetical protein	48.2255	1.13243e-13	6	3	24257.9
TGME49_028770	hypothetical protein, conserved	10.2228	3.5667e-11	1	1	48391.2
TGME49_029000	kelch motif domain-containing protein	30.1652	1.12076e-08	3	3	67859.9
TGME49_029010	hypothetical protein	130.295	3.74767e-11	13	3	107274
TGME49_029030	hypothetical protein, conserved	30.1959	3.0936e-09	3	3	25382
TGME49_029140	peroxisomal multifunctional enzyme, putative	40.202	1.02199e-09	12	3	35916.4
TGME49_029180	importin beta-3 subunit, putative	128.291	1.22657e-12	14	3	136970
TGME49_029210	U2 small nuclear ribonucleoprotein, putative	40.2382	1.44329e-14	4	3	28677.2
TGME49_029320	haloacid dehalogenase-like hydrolase domain-containing protein	60.2933	6.07514e-12	6	3	34636.5
TGME49_029360	transaldolase, putative	100.258	1.60982e-13	24	3	41065.5
TGME49_029480	membrane-associated calcum-binding protein, related	126.289	4.36318e-13	17	3	38253.1
TGME49_029640	hypothetical protein, conserved	20.205	2.20532e-08	2	1	139549
TGME49_029670	ribosomal protein S23, putative	10.2509	9.74981e-10	2	2	15791.8
TGME49_029750	hypothetical protein	10.1993	1.04555e-07	1	2	145418
TGME49_029920	hypothetical protein, conserved	86.2028	1.939e-11	11	2	34932.6
TGME49_029930	p25-alpha domain-containing protein	30.3245	1e-30	4	1	17329.7
TGME49_029950	26S protease regulatory subunit 6b, putative	40.2569	1.46005e-11	10	3	46064.9
TGME49_029990	TCP-1/cpn60 family chaperonin, putative	100.247	8.18345e-12	14	3	59179.1
TGME49_030010	hypothetical protein	10.1515	3.34201e-07	1	1	72031.6
TGME49_030160	hypothetical protein	10.1454	9.30489e-08	1	1	15835
TGME49_030210	hypothetical protein	118.247	2.95963e-11	12	3	61136.9
TGME49_030220	hypothetical protein	18.1579	2.19372e-05	2	1	135492
TGME49_030340	high molecular mass nuclear antigen, putative	50.1754	2.66727e-05	6	3	102322
TGME49_030350	hypothetical protein, conserved	50.2051	3.10025e-10	5	3	26271.7
TGME49_030360	hypothetical protein	10.1898	0.000158501	8	2	76058.1
TGME49_030410	peroxiredoxin 3	58.2755	1.14797e-11	17	3	30443.7
TGME49_030420	calcium-transporting ATPase, putative	78.2424	3.10862e-14	18	3	118849
TGME49_030450	GMP synthase, putative	100.278	2.22045e-15	10	3	62215.2
TGME49_030520	cyclophilin, putative	30.172	6.61227e-11	4	1	18746.3
TGME49_030530	hypothetical protein	10.1949	9.58435e-07	1	2	13931.1
TGME49_030540	hypothetical protein	10.1957	2.19789e-06	1	2	24993.5
TGME49_030690	lipin, putative	16.1305	1.44993e-05	2	2	82284.4
TGME49_030850	mucin, putative	40.2612	6.39488e-12	4	2	50513.2
TGME49_030960	splicing factor 3B subunit 3, putative	56.2318	7.26697e-09	7	3	135658
TGME49_030990	hypothetical protein	10.1746	6.09031e-06	1	1	124905
TGME49_031060	subtilase family serine protease, putative	20.1827	3.94853e-07	2	1	51041.1
TGME49_031130	hypothetical protein	20.2622	3.62034e-07	2	1	64776.9
TGME49_031160	hypothetical protein	10.2778	1.41769e-10	2	2	18283.8
TGME49_031190	arsenical pump-driving ATPase, putative	30.2465	1.80185e-08	3	3	44021.7
TGME49_031210	EH protein, putative	40.233	2.09236e-08	4	3	66823.5
TGME49_031350	glucosamine--fructose-6-phosphate aminotransferase (isomerizing), putative	68.231	1.09748e-08	7	3	65510.2
TGME49_031390	hypothetical protein	20.2551	1.45957e-09	2	2	28847.8
TGME49_031410	hypothetical protein, conserved	94.2278	8.616e-11	12	3	64631.1
TGME49_031480	translational activator, putative	150.258	2.54907e-12	15	1	357815
TGME49_031590	SGS domain-containing protein	20.2272	3.54696e-08	2	2	35166.5
TGME49_031600	importin, putative	100.235	6.5471e-09	10	3	128010
TGME49_031630	membrane skeletal protein IMC1, putative	68.3719	4.21885e-14	17	3	50140.1
TGME49_031640	membrane skeletal protein IMC1	160.349	2.22045e-15	31	3	69552.7
TGME49_031770	tubulin alpha chain, putative	8.19839	2.73337e-05	7	2	51270.9
TGME49_031850	serine-threonine phosophatase 2C	180.299	8.88178e-15	73	3	36767.2
TGME49_031890	3-oxoacyl-(acyl-carrier-protein) synthase III family protein, putative	10.1693	4.40443e-07	1	1	66646.7
TGME49_031900	acyl-CoA dehydrogenase, putative	86.2597	6.51312e-11	14	3	49630.4
TGME49_031910	ATP synthase gama chain, putative	80.2443	6.94378e-11	8	3	34507.9
TGME49_031920	sepiapterin reductase, putative	30.2445	2.22045e-15	3	3	33728.1
TGME49_031940	thiF family domain-containing protein	10.1961	1.0507e-06	1	2	43250.4
TGME49_031960	ppg3, putative	18.169	3.7432e-08	2	2	207122
TGME49_031970	pre-mRNA splicing factor PRP8, putative	130.299	1.2372e-10	13	3	291628
TGME49_032030	hypothetical protein	10.1163	2.84909e-09	2	2	18455
TGME49_032050	DnaJ domain-containing protein	30.2272	6.59531e-09	6	3	96098.1
TGME49_032090	3-hydroxybutyryl-CoA dehydrogenase, putative	30.2759	1.17961e-11	3	1	53752.7
TGME49_032130	hypothetical protein, conserved	40.2589	2.31593e-12	8	3	48780.6
TGME49_032170	hypothetical protein	120.24	2.22045e-15	21	3	80917.3
TGME49_032190	sec7 domain-containing protein	20.135	0.000295996	2	1	353656
TGME49_032250	peroxisomal catalase	206.328	1.11022e-15	21	3	57234.3
TGME49_032280	hypothetical protein	50.2091	2.18925e-10	6	3	33905.5
TGME49_032300	40S ribosomal protein S3, putative	50.2654	1.2168e-12	24	3	28619.1
TGME49_032340	protein phosphatase 2C, putative	20.2134	6.7879e-12	2	1	59991.1
TGME49_032350	lactate dehydrogenase	178.286	4.44089e-16	116	3	35525.1
TGME49_032370	CW-type zinc finger domain-containing protein	10.116	0.000372396	1	1	118636
TGME49_032400	PAN domain-containing protein	40.3497	7.77156e-15	11	3	37153.7
TGME49_032410	hypothetical protein	98.2178	4.68736e-13	16	2	24893.6
TGME49_032440	hypothetical protein	46.2645	9.42946e-11	8	3	54010.8
TGME49_032580	acetyl-coenzyme A synthetase, putative	50.2617	1e-30	5	3	91306.8
TGME49_032600	patatin-like phospholipase domain-containing protein	40.2546	2.73115e-13	4	1	70580.6
TGME49_032660	58 kDa phosphoprotein, putative	90.2869	3.21965e-14	9	3	45162.1
TGME49_032680	hypothetical protein	10.1478	2.50395e-05	1	1	180272
TGME49_032710	40S ribosomal protein S3a, putative	50.3156	1.55431e-14	8	3	29352.4
TGME49_032720	hypothetical protein	10.1898	1.62234e-07	1	1	24026.2
TGME49_032780	hypothetical protein	10.1311	2.49167e-05	1	1	12201.3
TGME49_032830	vacuolar proton-translocating ATPase subunit, putative	30.1774	4.56885e-09	3	3	101084
TGME49_032940	small heat shock protein 20	90.2471	3.60245e-11	27	2	21021.7
TGME49_033100	prohibitin, putative	50.2959	1e-30	7	3	32041.2
TGME49_033110	inosine-5'-monophosphate dehydrogenase, putative	50.185	2.17671e-09	5	3	100549
TGME49_033220	hypothetical protein	30.1963	2.2849e-08	3	3	114986
TGME49_033260	GTP-binding protein, putative	20.1642	6.96829e-05	2	2	43233.7
TGME49_033300	rhoGAP protein, putative	70.2519	5.57909e-11	7	2	56291.2
TGME49_033310	prolidase, putative	30.3281	1.88738e-14	3	2	61027
TGME49_033460	SRS29B (= SAG1, P30)	20.1456	4.54456e-06	2	3	32962.6
TGME49_033500	triosephosphate isomerase, putative	40.2287	7.59858e-07	4	3	39525.3
TGME49_033520	ATP-dependent RNA helicase, putative	10.1715	3.43825e-07	1	2	88838.6
TGME49_033680	nuclear movement domain-containing protein	30.2488	4.10043e-10	3	3	38900.2
TGME49_033770	Ca2+-ATPase, putative	40.1939	1.46549e-12	4	2	153312
TGME49_033830	hypothetical protein, conserved	10.1926	6.04542e-06	1	1	36003.6
TGME49_033890	hypothetical protein	20.2278	1.13571e-08	2	1	72416.5
TGME49_034190	glycine hydroxymethyltransferase, putative	40.2599	2.10944e-08	4	2	65205.2
TGME49_034240	hypothetical protein	38.1445	8.34633e-05	7	1	314778
TGME49_034280	adenosine monophosphate deaminase, putative	10.2643	5.40605e-08	1	1	102549
TGME49_034370	SRS42	10.1456	5.4265e-06	1	1	19302.6
TGME49_034410	hypothetical protein	10.1301	5.16908e-06	1	1	318646
TGME49_034420	ATPase, AAA family domain-containing protein	40.2092	1.28448e-08	9	3	66721.4
TGME49_034440	aminotransferase, putative	70.3505	1.11022e-15	11	3	45602.3
TGME49_034450	40S ribosomal protein S15a, putative	14.1678	5.7898e-08	2	1	22336.7
TGME49_034500	phenylalanyl tRNA synthetase isoform, putative	40.2807	2.28313e-10	4	3	59285.5
TGME49_034510	acyl-CoA-binding protein, putative	20.1922	3.79025e-07	2	1	33887.1
TGME49_034520	U2 snRNP auxiliary factor or splicing facotr, putative	40.1867	4.77396e-14	4	1	59924.6
TGME49_034570	peroxisomal multifunctional enzyme type 2, putative	160.296	2.22045e-16	51	3	67451.1
TGME49_034950	protein kinase (incomplete catalytic triad)	30.2932	2.22045e-15	3	3	30072.9
TGME49_035020	coatomer protein complex subunit beta, putative	130.28	9.89792e-10	17	3	135682
TGME49_035160	hypothetical protein	10.1856	1.0391e-08	1	2	155662
TGME49_035340	hypothetical protein	10.231	3.41449e-10	2	3	28711.1
TGME49_035380	hypothetical protein	20.2247	5.69259e-08	2	1	63509
TGME49_035470	myosin A, putative	316.32	1.11022e-15	105	3	93274.3
TGME49_035490	hypothetical protein	32.2168	1.5405e-08	4	3	102054
TGME49_035540	translation initiation factor 2 beta, putative	72.2607	8.82072e-12	10	3	26216.4
TGME49_035580	hypothetical protein	140.28	7.77156e-13	29	3	79066.3
TGME49_035590	hypothetical protein	10.2769	2.33423e-08	1	3	15148.4
TGME49_035610	ATPase, AAA family domain-containing protein	10.142	9.85592e-06	1	1	81143.1
TGME49_035650	methionyl-tRNA formyltransferase, putative	10.1734	2.08218e-09	1	1	51626.6
TGME49_035680	M16 family peptidase, putative	54.2248	2.25652e-09	10	3	186413
TGME49_035700	sedoheptulose-1,7 bisphosphatase, putative	30.2541	6.66134e-15	3	3	35750.2
TGME49_035930	KH domain-containing protein	126.332	3.74145e-13	24	3	64225.9
TGME49_035970	eukaryotic translation initiation factor 2 gamma subunit, putative	60.2929	2.10942e-14	6	3	50476.4
TGME49_036030	hypothetical protein, conserved	10.1521	2.4452e-05	1	1	19867.1
TGME49_036040	fructose-1,6-bisphosphate aldolase	260.319	1.25122e-12	197	3	46930.4
TGME49_036050	fructose-bisphosphate aldolase, putative	10.2823	2.9015e-10	1	2	46580.9
TGME49_036070	pyrroline-5-carboxylate reductase, putative	70.2666	5.19556e-10	8	3	29578.5
TGME49_036210	mitochondrial-processing peptidase beta subunit, putative	70.2622	6.39444e-09	15	3	58764.7
TGME49_036530	hypothetical protein	10.1528	5.13242e-07	1	2	35794.7
TGME49_036540	RRM domain-containing protein	50.2755	3.26517e-12	5	3	52984.6
TGME49_036570	lysine decarboxylase domain-containing protein	40.2654	4.73663e-10	7	3	43928.1
TGME49_036650	DEAD/DEAH box helicase, putative	42.2523	2.03324e-07	5	3	59900.2
TGME49_036850	hypothetical protein	10.1124	0.00011872	1	1	294473
TGME49_036860	cation-transporting ATPase, putative	20.1916	9.78352e-05	2	1	239790
TGME49_036910	U2 snRNP auxiliary factor small subunit, putative	20.1299	4.79156e-05	3	2	29473.6
TGME49_037000	hypothetical protein, conserved	20.2328	9.20083e-10	2	2	37975.3
TGME49_037080	hypothetical protein	10.1792	1.56285e-10	7	3	42548.4
TGME49_037120	hypothetical protein	10.1214	4.34993e-05	1	1	18098.5
TGME49_037140	ethylene inducible protein, putative	108.19	3.64855e-08	14	3	36474.6
TGME49_037180	hypothetical protein	20.19	1.26871e-07	2	3	29165.1
TGME49_037230	hypothetical protein	10.2292	7.69385e-13	1	1	23891.7
TGME49_037250	hypothetical protein	50.2308	2.25687e-06	8	2	28486.5
TGME49_037570	leucine carboxyl methyltransferase, putative	10.1277	3.8401e-05	1	1	50447.5
TGME49_038010	ribosomal protein L23a, putative	40.2437	1.47019e-09	6	3	36424.4
TGME49_038040	thioredoxin, putative	80.2434	1.48929e-09	8	3	137219
TGME49_038050	tudor / staphylococcal nuclease domain-containing protein	176.262	9.88098e-14	32	3	103977
TGME49_038070	PKC-interacting cousin of thioredoxin, putative	20.1708	5.73518e-05	2	2	26148.1
TGME49_038100	emp24/gp25L/p24 family domain-containing, transmembrane protein, putative	40.2021	2.61911e-05	4	1	26874.8
TGME49_038160	hypothetical protein	10.272	4.66595e-10	1	2	39353
TGME49_038180	26S proteasome non-ATPase regulatory subunit, putative	30.2045	1.28945e-08	3	2	44476.4
TGME49_038190	DNA-directed RNA polymerase II, putative	10.1535	3.44044e-06	1	1	51687.7
TGME49_038200	alpha/beta hydrolase fold domain containing protein	48.3211	7.77156e-15	11	3	76802.1
TGME49_038460	SRS22B	10.1823	8.95113e-05	3	1	19065.5
TGME49_038910	hypothetical protein	20.1286	3.49556e-05	2	1	83926.7
TGME49_038940	GDP-mannose 4,6 dehydratase, putative	30.1987	1.11022e-15	3	3	41719.1
TGME49_039020	ATP-binding cassette protein subfamily B member 2	50.2116	2.55854e-09	5	3	151641
TGME49_039100	40S ribosomal protein S7, putative	96.2597	1.20903e-12	20	3	22573.4
TGME49_039260	histone H4, putative	34.2292	1.82757e-07	13	2	11432.4
TGME49_039310	ribose 5-phosphate isomerase, putative	14.1404	2.84319e-07	5	3	27437.3
TGME49_039430	hypothetical protein, conserved	10.277	1.04632e-09	1	1	54710.6
TGME49_039480	RNB-like protein domain containing protein	14.1734	3.46286e-06	3	2	115632
TGME49_039490	mitochondrial branched-chain alpha-keto acid dehydrogenase E1, putative	214.286	1.66811e-12	78	3	63861.1
TGME49_039500	proteasome subunit alpha type 4, subunit	68.2223	6.79229e-09	11	3	27919.3
TGME49_039510	hypothetical protein	90.3248	2.39198e-11	21	3	37870
TGME49_039530	alanine--glyoxylate aminotransferase, putative	20.2044	3.32843e-06	2	1	41784.7
TGME49_039540	LEM3 / CDC50 family protein	10.2892	3.33567e-11	1	1	46916.8
TGME49_039620	nucleotidase, putative	10.2071	2.61168e-09	1	1	95510.9
TGME49_039740	hypothetical protein	40.167	1.50499e-05	7	3	44725.1
TGME49_039750	hypothetical protein	28.2274	1.01226e-07	3	3	143372
TGME49_039760	60S ribosomal protein L22, putative	20.2015	8.41575e-07	3	1	15064
TGME49_039820	D-3-phosphoglycerate dehydrogenase, putative	130.295	3.44169e-14	22	3	65153
TGME49_039870	AMP-activated protein kinase subunit, putative	10.1819	4.89908e-11	1	1	82262.1
TGME49_039930	nuclear associated protein, putative	10.1818	2.32687e-05	1	1	73334.9
TGME49_040060	hypothetical protein	30.2442	8.43149e-10	3	3	77272.4
TGME49_040280	hypothetical protein	48.2247	3.55241e-09	12	3	48522.8
TGME49_040430	glyoxalase, putative	18.1183	4.85528e-05	3	1	85208.2
TGME49_040500	hypothetical protein	30.222	3.88822e-10	5	3	23615
TGME49_040530	hypothetical protein	10.1648	7.63118e-06	1	1	32777.9
TGME49_040570	hypothetical protein	50.2603	2.39558e-08	5	3	57366.1
TGME49_040600	TCP-1/cpn60 chaperonin family protein, putative	178.29	1.94289e-13	18	3	72178.6
TGME49_040610	hypothetical protein, conserved	20.1737	3.56751e-08	2	3	28953.4
TGME49_040640	Casein kinase one (CK1) TgCK1a	20.1423	4.86456e-06	2	2	37935.6
TGME49_040650	coatomer alpha subunit, putative	148.259	3.74056e-10	21	3	142863
TGME49_040690	S-adenosylmethionine synthetase, putative	10.1776	7.65548e-05	1	1	45864.9
TGME49_040870	beta adaptin protein, putative	74.2293	1.42123e-09	10	3	101855
TGME49_040890	phosphofructokinase, putative	108.227	8.6078e-08	11	3	154592
TGME49_040980	hypothetical protein	50.2282	3.15314e-11	5	1	147848
TGME49_041150	hypothetical protein	10.1432	7.62616e-08	1	1	65134.7
TGME49_042070	cAMP-dependent protein kinase regulatory subunit, putative	140.311	6.75349e-12	23	3	42769.7
TGME49_042290	proteasome subunit alpha type 6, putative	60.235	2.08389e-12	6	3	28095.9
TGME49_042300	dihydrodipicolinate synthase, putative	100.252	2.68025e-07	10	2	36789.8
TGME49_042330	40S ribosomal protein S5, putative	60.2546	1.32561e-12	13	3	21599.3
TGME49_042390	enoyl-CoA hydratase/isomerase family protein, putative	50.2775	1.34781e-12	18	3	26918.8
TGME49_042570	hypothetical protein	20.1706	4.82984e-06	2	1	94779.2
TGME49_042660	vacuolar sorting protein 35, putative	60.2932	1.79079e-12	7	3	95556.8
TGME49_042670	hypothetical protein	10.121	0.000938688	2	1	145444
TGME49_042790	trichohyalin, putative	20.183	9.78117e-09	2	1	254864
TGME49_042890	hypothetical protein	150.239	8.94618e-12	15	3	342187
TGME49_043250	myosin, putative	50.2783	2.61992e-10	5	2	169550
TGME49_043280	met-10 domain-containing protein	20.1436	2.8507e-07	2	1	90397.9
TGME49_043410	hypothetical protein	10.2723	1.11022e-15	1	1	59614.1
TGME49_043440	histone acetyltransferase GCN5, putative	10.142	1.19693e-07	1	1	111413
TGME49_043460	hypothetical protein	10.1813	0.00032363	1	1	209818
TGME49_043490	bcs1 protein, putative	10.1585	4.34243e-07	1	1	62881.9
TGME49_043540	U4/U6 small nuclear ribonucleoprotein, putative	20.2542	5.96568e-08	2	1	77198.1
TGME49_043580	HIT domain-containing protein	10.2371	2.70033e-09	1	1	30496.8
TGME49_043600	acetyltransferase domain-containing protein	20.2041	6.94077e-05	7	3	55491.3
TGME49_043620	hypothetical protein	10.1424	6.71477e-05	1	1	31801.7
TGME49_043680	dihydrodipicolinate reductase, putative	10.203	3.93288e-07	1	1	34657.7
TGME49_043690	hypothetical protein	20.1808	3.26158e-09	3	1	44570.2
TGME49_043710	TCP-1/cpn60 family chaperonin, putative	150.289	1.83441e-10	20	3	65318.9
TGME49_043720	peroxisomal biogenesis factor 11 domain-containing protein	38.2247	1.25421e-05	6	3	29207.4
TGME49_043730	p36 protein	10.3459	9.99201e-15	1	1	38771.7
TGME49_043800	long-chain fatty acid CoA ligase, putative	110.272	1.34571e-10	12	3	90624.4
TGME49_043930	hypothetical protein	80.2877	5.04263e-12	19	3	101285
TGME49_043950	prohibitin, putative	80.2243	4.41285e-08	10	3	30202.8
TGME49_043960	ras-GTPase-activating protein binding protein, putative	30.1863	4.2537e-07	3	3	84130.3
TGME49_044100	putative snoRNA binding domain-containing protein	10.1659	1.64308e-06	1	1	59814.1
TGME49_044110	nucleosome assembly protein, putative	30.2064	9.33487e-11	4	3	48556.8
TGME49_044150	glycerate kinase, putative	10.1586	6.05908e-10	1	1	52068.9
TGME49_044200	2-oxoglutarate dehydrogenase, putative	112.25	1.46549e-13	16	3	124172
TGME49_044250	hypothetical protein	80.2455	1.44329e-14	8	3	62808.7
TGME49_044380	hypothetical protein, conserved	20.1125	6.91113e-05	2	2	81189.7
TGME49_044390	coatomer epsilon subunit, putative	18.2246	2.78732e-09	3	3	33909.8
TGME49_044410	hypothetical protein	16.1763	1.67393e-07	3	2	132862
TGME49_044560	heat shock protein 90, putative	214.277	6.10623e-14	62	3	97493.5
TGME49_044620	NEK kinase	30.2182	1.10588e-10	3	3	31788.3
TGME49_044650	eukaryotic translation initiation factor 5, putative	10.2312	1.47159e-06	1	2	46800.3
TGME49_044850	GMC oxidoreductase, putative	20.184	6.83005e-06	2	1	78867.8
TGME49_044870	quinone oxidoreductase, putative	16.1688	0.000437559	2	1	50889.1
TGME49_045460	40S ribosomal protein S8, putative	40.2184	1.11222e-09	4	2	23447.5
TGME49_045470	mitotic checkpoint protein BUB3, putative	60.269	8.88178e-15	6	2	36551.4
TGME49_045490	microneme protein 8	10.154	7.9067e-05	1	1	102924
TGME49_045500	dipeptidyl peptidase IV domain-containing protein	10.1686	3.12516e-06	1	2	184833
TGME49_045510	P-type ATPase, putative	10.2071	1.10141e-05	1	1	252232
TGME49_045680	ribosomal protein L21, putative	20.2237	9.41169e-10	2	1	17882.5
TGME49_045710	MORN repeat protein, putative	16.1418	3.48272e-06	3	2	32596.2
TGME49_046080	hypothetical protein	48.2044	3.16807e-08	5	2	62859.5
TGME49_046130	serine protease inhibitor, putative	118.325	1.43219e-13	28	3	47368.9
TGME49_046210	hypothetical protein	10.2403	4.00569e-06	1	1	29952.4
TGME49_046330	CRAL/TRIO domain-containing protein	30.2612	6.66134e-15	3	3	48786.3
TGME49_046340	DnaJ domain-containing protein	10.1782	9.54798e-07	1	2	91485.6
TGME49_046500	surp module domain-containing protein	70.2822	1.64646e-12	7	2	74471.2
TGME49_046510	serine/threonine protein phosphatase 2A B56 delta subunit, putative	20.1376	7.64314e-08	2	1	71107.1
TGME49_046540	cytochrome C1, putative	40.2201	3.5616e-12	15	3	45939
TGME49_046550	eukaryotic aspartyl protease, putative	10.2087	5.8718e-10	1	2	69087.9
TGME49_046580	hypothetical protein	50.2383	2.70894e-13	7	3	40900.9
TGME49_046670	hypothetical protein	10.1256	5.01667e-08	1	1	37260.3
TGME49_046690	1,4-alpha-glucan branching enzyme, putative	20.1766	1.07608e-06	4	3	43757.9
TGME49_046720	hypothetical protein	50.1805	1.15963e-11	5	2	55878.1
TGME49_046740	hypothetical protein, conserved	10.1715	0.000445872	1	1	64685.4
TGME49_046760	hypothetical protein	68.2204	1.63004e-08	7	3	171400
TGME49_046800	acylamino-acid-releasing enzyme, putative	50.2121	2.09859e-10	5	3	92578.3
TGME49_046920	glutathione reductase, putative	20.1681	6.60068e-07	2	1	52165.7
TGME49_046940	hypothetical protein	10.215	7.34423e-06	1	1	44515.8
TGME49_047220	hypothetical protein	150.332	3.33067e-15	15	3	60475.4
TGME49_047240	ubiquitin carboxyl-terminal hydrolase isozyme L5, putative	60.2869	7.69916e-11	8	3	45253.8
TGME49_047300	hypothetical protein	10.1968	6.83757e-09	1	2	93035.4
TGME49_047330	hypothetical protein	10.263	4.52788e-09	1	1	196170
TGME49_047350	thioredoxin, putative	30.3226	8.88178e-15	9	2	33654.3
TGME49_047450	hypothetical protein, conserved	48.1492	2.15054e-05	14	3	245735
TGME49_047460	proliferating cell nuclear antigen 1	30.2038	3.14626e-09	3	3	34529.8
TGME49_047500	acyl-coenzyme A oxidase, putative	194.333	6.75571e-12	20	3	79218.5
TGME49_047510	fructose-1,6-bisphosphatase, putative	90.3021	3.21965e-14	14	3	42370.4
TGME49_047520	hypothetical protein, conserved	10.2106	3.13636e-10	3	3	26316.4
TGME49_047550	heat shock protein 60	120.325	1e-30	24	3	60875.2
TGME49_047600	hypothetical protein, conserved	20.2089	5.48536e-09	2	1	55292.2
TGME49_047670	ribulose-phosphate 3-epimerase	10.1244	2.77901e-07	1	2	24530.5
TGME49_047760	long chain acyl-CoA synthetase, putative	50.2509	8.77742e-11	5	3	86915.3
TGME49_047930	syntaxin, putative	10.1986	1.72671e-07	1	2	36281.4
TGME49_047960	hypothetical protein	16.2254	6.76093e-11	2	1	10775
TGME49_048170	hypothetical protein	10.2355	1e-30	1	2	120196
TGME49_048230	hypothetical protein	18.166	7.9282e-05	22	2	20184.5
TGME49_048340	GTP-binding nuclear protein RAN/TC4, putative	110.301	2.22045e-15	39	3	24578.7
TGME49_048400	lactoylglutathione lyase, putative	40.2427	6.86444e-10	4	3	52172.8
TGME49_048460	ubiquitin, putative	20.2369	3.30156e-07	4	2	32990.8
TGME49_048480	40S ribosomal protein S9, putative	50.2215	1.41512e-08	12	2	21670.9
TGME49_048600	aspartate aminotransferase, putative	98.3096	3.33067e-15	10	2	58497.9
TGME49_048610	hypothetical protein, conserved	18.1419	2.99047e-06	3	1	104401
TGME49_048630	actin, putative	52.2095	4.49937e-08	6	3	42319.6
TGME49_048670	H+-translocating inorganic pyrophosphatase TVP, putative	20.2031	2.1169e-05	2	1	85226.6
TGME49_048740	hypothetical protein	28.1369	0.000185125	5	1	139998
TGME49_048810	hypothetical protein	120.293	8.77076e-14	26	3	54219
TGME49_048880	Ras family domain-containing protein	30.2227	5.47158e-09	6	2	47788.8
TGME49_048890	actin-like protein 3b, putative	20.1897	4.289e-05	2	1	67787.1
TGME49_048900	hypothetical protein	10.1428	4.90615e-05	1	1	56713.1
TGME49_048910	hypothetical protein	20.1894	2.19687e-08	2	1	44786
TGME49_048980	nuclear movement domain-containing protein	10.1638	1.43946e-05	1	1	42531.3
TGME49_048990	hypothetical protein	30.1903	3.33493e-05	3	1	75835
TGME49_049030	endonuclease/exonuclease/phosphatase domain-containing protein	34.1495	7.07302e-05	4	3	60217.7
TGME49_049170	ras family domain-containing protein	10.3702	9.27458e-11	1	1	82249.2
TGME49_049180	bifunctional dihydrofolate reductase / thymidylate synthase	20.1788	9.0084e-09	2	1	68708
TGME49_049270	thioredoxin, putative	110.278	3.45046e-11	21	3	46946.2
TGME49_049300	hypothetical protein	10.2412	4.19664e-13	1	2	34786.8
TGME49_049390	NAD-specific glutamate dehydrogenase, putative	156.291	1.29008e-12	38	3	135412
TGME49_049480	TPR domain-containing protein	10.2359	4.17596e-08	1	1	126181
TGME49_049530	exportin, putative	84.2494	3.8193e-10	15	3	129024
TGME49_049540	hypothetical protein	10.2565	2.43287e-06	1	1	174329
TGME49_049590	proteasome subunit alpha type 5, putative	60.3355	1.22125e-14	6	3	28261
TGME49_049610	nuclear cap binding protein, putative	36.1896	5.56095e-06	5	3	137054
TGME49_049630	glutaredoxin domain containing protein	30.1657	4.99833e-06	3	3	36051.6
TGME49_049650	apolipoprotein A-I binding protein, putative	50.2814	1.42386e-11	10	3	43831.3
TGME49_049670	cysteine proteinase, putative	40.1506	3.84484e-08	4	3	62139.1
TGME49_049690	hypothetical protein	10.1507	9.17774e-07	1	1	62291.8
TGME49_049700	mitochondrial carrier domain-containing protein	18.1975	3.37375e-07	2	2	44840.2
TGME49_049710	hypothetical protein	20.2197	9.7229e-08	2	1	76195.7
TGME49_049730	hypothetical protein	20.247	1.01189e-06	2	1	100842
TGME49_049780	hypothetical protein	50.3088	8.07465e-12	5	3	35495.9
TGME49_049810	activating signal cointegrator 1 complex subunit 3, putative	12.1635	9.63894e-05	4	1	274933
TGME49_049850	hypothetical protein, conserved	60.2507	1.26044e-11	6	1	43053.4
TGME49_049870	C2 domain-containing protein	10.211	5.50116e-12	1	1	40803.9
TGME49_049900	ADP/ATP carrier, putative	120.271	1.95954e-12	33	3	35233
TGME49_049920	diphthine synthase, putative	10.1966	1.32136e-07	1	1	30610.8
TGME49_049970	hypothetical protein	50.1847	3.49745e-08	8	3	24666.4
TGME49_049990	microtubule-binding protein, putative	100.231	1.11022e-16	10	2	92658.4
TGME49_050330	hypothetical protein	20.2781	3.10862e-14	2	1	30537.5
TGME49_050700	hypothetical protein	40.3618	1e-30	4	2	160521
TGME49_050770	eukaryotic translation initiation factor 4A	310.411	2.22045e-15	76	3	46643.8
TGME49_050820	hypothetical protein	10.2074	7.96233e-08	1	1	120816
TGME49_050830	26S proteasome regulatory particle non-ATPase subunit, putative	50.2887	2.08722e-13	5	3	45227
TGME49_050880	adenosine kinase	20.2922	1.16573e-12	2	2	52720.9
TGME49_051500	eukaryotic translation initiation factor 3 subunit 3, putative	16.224	4.09044e-07	2	3	65616
TGME49_051540	GRA9 protein, putative	20.1539	1.25887e-06	2	2	35287.7
TGME49_051680	translationally-controlled tumor protein, putative	30.2666	1e-30	5	2	19160.3
TGME49_051690	seryl-tRNA synthetase, putative	100.356	1.77636e-14	10	3	54082.5
TGME49_051730	hypothetical protein	10.2852	4.26548e-12	1	1	152698
TGME49_051760	proteasome activator subunit, putative	20.2464	2.02204e-08	2	3	30705.6
TGME49_051780	heat shock protein 70, putative	118.276	9.21485e-13	26	3	54033
TGME49_051810	translation initiation factor eIF-5A, putative	70.2605	6.37268e-13	21	2	17456.7
TGME49_051850	serine/threonine protein phosphatase 5, putative	10.2185	2.1344e-11	1	1	122946
TGME49_051870	histone H2B, putative	48.2385	7.83195e-10	6	2	12566.8
TGME49_051880	tyrosyl-tRNA synthetase, putative	20.2191	8.10072e-09	2	2	47965.2
TGME49_051930	enoyl-acyl carrier reductase	30.1987	1.00586e-12	3	2	43631.4
TGME49_052220	Hsc70/Hsp90-organizing protein, putative	160.327	1.55431e-14	16	3	63361
TGME49_052270	50S ribosomal protein L1, putative	10.1377	1.51607e-05	1	1	53011.2
TGME49_052290	importin alpha, putative	50.2986	3.33067e-15	5	2	59323.3
TGME49_052360	Rhoptry kinase family protein ROP24 (incomplete catalytic triad)	40.2259	5.58691e-10	4	2	60814.7
TGME49_052380	hypothetical protein	20.1277	0.000572048	2	1	135098
TGME49_052430	hypothetical protein, conserved	46.1607	2.8373e-07	5	3	83774.1
TGME49_052490	vacuolar protein sorting 29, putative	30.1747	3.69898e-06	4	2	22264.2
TGME49_052510	hypothetical protein, conserved	68.2385	9.45355e-12	8	3	81106.5
TGME49_052630	hypothetical protein	10.2632	2.55028e-08	1	2	15041.3
TGME49_053030	alpha-glucosidase II, putative	160.347	1e-30	50	3	182827
TGME49_053150	oxidoreductase, putative	10.2122	1.1696e-08	1	1	141094
TGME49_053290	valyl-tRNA synthetase, putative	36.2981	1.0103e-13	7	3	117905
TGME49_053430	asparagine synthase, putative	40.1976	5.88474e-11	4	3	65825.8
TGME49_053470	hypothetical protein, conserved	10.1564	1.15848e-05	1	1	45760.6
TGME49_053570	hypothetical protein	10.1329	7.53511e-05	1	1	35672.1
TGME49_053640	hypothetical protein	10.352	1.29473e-08	1	1	25336
TGME49_053730	importin-alpha re-exporter, putative	80.2586	1.12469e-10	14	3	120739
TGME49_053820	hypothetical protein, conserved	86.255	1.49547e-12	10	3	25205.7
TGME49_053900	delta-aminolevulinic acid dehydratase, putative	30.2472	7.40467e-08	3	2	71317.2
TGME49_054210	hypothetical protein	10.1306	0.000491969	1	1	114268
TGME49_054390	hypothetical protein	20.1712	5.52878e-08	2	1	68925.5
TGME49_054410	protein phosphatase 2C, putative	10.2447	4.13268e-05	1	1	52641.5
TGME49_054440	60S ribosomal protein L12, putative	40.2075	1.59672e-11	9	1	17809.5
TGME49_054470	hypothetical protein	40.1944	4.63807e-11	4	1	73043.5
TGME49_054570	hypothetical protein, conserved	40.226	1.62236e-06	4	2	224025
TGME49_054700	hypothetical protein	10.1655	2.95261e-05	1	1	38343
TGME49_054720	dense granule protein GRA8	10.1899	1.255e-07	1	1	28508.8
TGME49_054760	hypothetical protein	32.198	1.12224e-07	4	1	42495.4
TGME49_054870	hypothetical protein	30.2455	1.7155e-09	3	2	46959.9
TGME49_054900	proteasome subunit beta type 2, putative	40.1926	5.3123e-06	7	2	21987.1
TGME49_055190	myosin C	70.2691	1.06692e-12	7	3	132587
TGME49_055260	apical membrane antigen 1, putative	68.2719	4.80282e-12	13	3	62980.5
TGME49_055360	hypothetical protein	10.2746	1.65811e-10	1	1	22899
TGME49_055380	hypothetical protein	30.2166	8.38773e-12	3	3	28200.3
TGME49_055420	hypothetical protein	104.217	6.28386e-13	16	3	30166.4
TGME49_055460	EGF-like domain-containing protein	30.1733	5.70476e-09	3	2	171905
TGME49_055880	hypothetical protein	30.3162	1e-30	3	2	85605.4
TGME49_055890	monodehydroascorbate reductase, putative	10.2183	5.43743e-10	3	3	78033.9
TGME49_055980	hypothetical protein	10.1618	1.76002e-07	1	1	75238.8
TGME49_056000	endoplasmic reticulum retention receptor, putative	38.2152	4.58944e-09	6	1	26130.6
TGME49_056040	LCCL domain-containing protein	100.281	1.11022e-15	10	3	108747
TGME49_056060	nucleosome assembly protein, putative	20.2103	5.19059e-09	2	1	89411.4
TGME49_056090	glycerophosphoryl diester phosphodiesterase protein, putative	70.2517	1.63212e-09	7	3	41597.9
TGME49_056760	pyruvate kinase, putative	170.324	1.11022e-14	36	3	57492.8
TGME49_056770	ATP-dependent helicase, putaive	52.1963	4.23835e-08	7	3	45097
TGME49_056970	vacuolar ATP synthase catalytic subunit A, putative	130.306	1.55225e-10	16	3	68104.4
TGME49_056980	glycerol-3-phosphate acyltransferase, putative	10.1371	6.50353e-05	1	1	110788
TGME49_056990	glycyl-tRNA synthetase, putative	68.2301	8.22095e-10	8	3	86254.6
TGME49_057090	NAC domain containing protein	16.2535	8.34999e-12	2	2	20303.3
TGME49_057130	zinc finger (CCCH type) protein, putative	10.1696	2.24235e-05	1	1	88805.3
TGME49_057310	nuclear movement domain-containing protein	20.2525	8.24522e-08	3	3	39346.3
TGME49_057340	Ras family domain-containing protein	28.1789	3.46669e-06	7	2	23566.1
TGME49_057350	eukaryotic translation intiation factor, putative	20.2063	1.02458e-09	2	1	90139.7
TGME49_057420	hypothetical protein	10.2315	3.12837e-06	1	1	66994.8
TGME49_057480	succinate-semialdehyde dehydrogenase, putative	160.327	6.99441e-14	16	3	60995.5
TGME49_057490	prefoldin subunit 3, putative	10.201	1.87211e-07	1	1	24076.4
TGME49_057520	synaptobrevin-like protein, putative	10.1657	3.81448e-05	1	1	28917.3
TGME49_057680	myosin light chain TgMLC1	128.352	2.77556e-14	13	3	24108.3
TGME49_057690	hypothetical protein	30.2629	2.10476e-10	3	1	37926.2
TGME49_057740	UMP-CMP kinase, putative	16.172	3.3198e-06	3	2	30530.5
TGME49_057750	homocysteine S-methyltransferase-1	10.3034	2.39476e-10	1	1	46477.1
TGME49_057960	mannose-1-phosphate guanylyltransferase, putative	10.1698	5.79127e-07	1	1	47687.3
TGME49_057990	heat shock protein, putative	180.291	5.35127e-13	37	3	103593
TGME49_058030	DNA polymerase delta catalytic subunit, putative	10.1245	6.73659e-05	1	1	139301
TGME49_058050	actin-like family protein ARP4a, putative	10.1377	0.000137633	1	1	60053.4
TGME49_058060	hypothetical protein, conserved	20.1808	2.82983e-09	2	2	23319
TGME49_058070	signal recognition particle, putative	20.2139	4.22611e-06	2	2	76272.4
TGME49_058090	hypothetical protein	10.1946	5.44149e-08	1	1	99660.3
TGME49_058130	Ras family domain-containing protein	30.2244	4.62197e-11	3	2	26565.5
TGME49_058150	proteasome subunit alpha type 7, putative	50.2525	2.62866e-08	8	3	27063.7
TGME49_058160	hypothetical protein	40.1652	4.2776e-08	4	1	54846.8
TGME49_058200	glutamic acid-rich protein, putative	40.1888	6.42712e-09	7	3	99025.2
TGME49_058230	Rhoptry kinase family protein ROP20	10.2018	4.93149e-07	1	1	61167.5
TGME49_058360	hypothetical protein	60.2097	2.37477e-11	6	2	58887
TGME49_058370	Rhoptry kinase family protein ROP28	86.2241	2.5091e-12	13	3	78436.9
TGME49_058380	hypothetical protein	20.1711	6.16851e-05	2	3	21606.2
TGME49_058390	DnaJ protein, putative	46.2096	1.59493e-09	6	3	44590.6
TGME49_058400	LCCL domain-containing protein	80.28	1.11022e-15	8	3	108975
TGME49_058410	hypothetical protein	40.2173	4.19809e-11	4	1	18832
TGME49_058460	hypothetical protein	20.1739	9.80545e-07	2	1	60708.5
TGME49_058470	hypothetical protein	10.173	2.74134e-06	1	1	31687.5
TGME49_058550	SRS28 (= SporoSAG)	30.3231	1.44329e-14	15	3	30203
TGME49_058580	Rhoptry kinase family protein ROP17	50.2432	1.0256e-06	5	3	69044
TGME49_058660	rhoptry protein 6	20.1953	2.10638e-08	2	1	51331.1
TGME49_058740	eukaryotic translation initiation factor 2A, putative	10.1329	5.45722e-05	1	1	64613.8
TGME49_058770	UDP-N-acetyl-D-galactosamine:polypeptide N-acetylgalactosaminyltransferase T2	54.2559	2.42029e-14	6	2	78894.5
TGME49_058810	SRS27B	30.2198	4.83872e-09	3	2	31575.4
TGME49_058870	hypothetical protein	110.349	1e-30	11	3	76253.2
TGME49_058910	hypothetical protein	10.1964	3.73945e-08	1	1	95149.3
TGME49_058950	lectin-domain protein	70.281	9.99201e-15	7	3	74504.1
TGME49_059010	vacuoloar ATP synthase subunit D, putative	70.2602	5.29798e-12	11	3	44922.3
TGME49_059180	cystathionine beta-synthase, putative	140.289	8.37108e-13	14	3	55840.6
TGME49_059550	hydroxymethyldihydropterin pyrophosphokinase-dihydropteroate synthase	10.1311	2.87367e-06	1	2	82673.5
TGME49_059630	hypothetical protein, conserved	58.2975	3.26628e-12	7	1	18271.8
TGME49_059660	orotate phosphoribosyltransferase, putative	40.2984	5.282e-11	10	3	31573.4
TGME49_059670	von Willebrand factor type A domain-containing protein	190.31	2.22045e-15	85	3	117337
TGME49_059710	hypothetical protein, conserved	20.1968	6.42608e-06	2	2	29584.7
TGME49_059900	hypothetical protein, conserved	110.347	1e-30	11	3	81705.1
TGME49_060140	mannose-6-phosphate isomerase, putative	28.1676	4.44734e-07	6	2	72296
TGME49_060190	microneme protein, putative	154.349	2.33147e-14	86	3	51367.4
TGME49_060260	60S acidic ribosomal protein P1, putative	10.125	7.20314e-08	1	1	18790.3
TGME49_060310	ATP-binding cassette protein subfamily B member 1	10.2099	1.97839e-09	1	1	135581
TGME49_060440	46 kDa FK506-binding nuclear protein, putative	10.2438	3.96428e-06	1	2	34078.7
TGME49_060500	hypothetical protein, conserved	20.1886	4.44065e-08	5	3	29904.4
TGME49_060510	ubiquitin thiolesterase protein, putative	10.2274	0.000286559	1	2	21573.6
TGME49_060630	DnaJ domain-containing protein	42.2249	1.39007e-06	5	3	76710.3
TGME49_060670	centrin, putative	10.2207	2.25383e-08	1	2	21945.9
TGME49_060790	hypothetical protein	10.1101	0.000207139	1	1	51803.2
TGME49_060810	hypothetical protein, conserved	10.186	5.70316e-08	1	1	30291.2
TGME49_060820	hypothetical protein	50.299	1.11022e-15	9	1	19401
TGME49_061010	26S protease regulatory subunit 8, putative	80.2506	3.96022e-10	11	3	46044
TGME49_061080	hypothetical protein, conserved	10.2054	2.13195e-06	1	1	174782
TGME49_061190	kringle domain-containing protein	30.154	3.70341e-07	3	1	162930
TGME49_061210	26S proteasome non-ATPase regulatory subunit, putative	78.249	2.80345e-09	11	3	55014.8
TGME49_061240	histone H3	10.2303	2.20775e-08	1	2	19348.7
TGME49_061250	histone H2A, putative	10.1953	2.41186e-05	1	2	13620.5
TGME49_061440	armadillo/beta-catenin-like repeat-containing protein	30.1921	9.58196e-08	3	2	30490.2
TGME49_061460	structure specific recognition protein I, putative	20.1778	8.01394e-05	2	1	60800.5
TGME49_061570	60S ribosomal protein L7a, putative	20.1456	0.00037802	3	2	31012.1
TGME49_061600	X-prolyl aminopeptidase, putative	58.2899	7.77156e-14	6	3	78766.1
TGME49_061710	ankyrin repeat-containing protein	10.1791	1.64273e-05	1	1	23433.6
TGME49_061750	hypothetical protein	80.2321	1.07803e-12	8	3	92081.9
TGME49_061780	microneme protein 7	10.2251	4.97091e-11	1	1	36315.3
TGME49_061950	ATP synthase beta chain, putative	170.292	2.10942e-14	64	3	59879.2
TGME49_061980	gorasp2-prov protein	10.1853	4.99858e-06	1	1	50469
TGME49_062040	eukaryotic translation initiation factor 3 subunit 11, putative	50.2238	6.97222e-09	9	3	29674.5
TGME49_062060	protein kinase, putative	30.1876	2.61813e-06	3	2	78365.4
TGME49_062150	kelch motif domain-containing protein	100.267	2.14273e-12	10	3	88929.5
TGME49_062380	elongation factor Tu, putative	50.2199	1.22458e-12	5	2	59634.7
TGME49_062400	lipase domain-containing protein	70.285	6.0158e-09	8	3	155745
TGME49_062450	hypothetical protein	10.1532	2.95449e-06	1	1	176184
TGME49_062470	beta antigen, putative	36.2	5.086e-05	18	1	32042.7
TGME49_062620	Gbp1p protein, putative	60.2484	1.3086e-08	13	3	31740.2
TGME49_062670	60S ribosomal protein L18a, putative	60.184	5.139e-12	10	2	21316.6
TGME49_062690	ribosomal protein L27, putative	30.1434	7.22951e-06	4	1	16791.4
TGME49_062720	eukaryotic translation initiation factor 1A, putative	30.1885	2.66135e-06	5	1	17924.7
TGME49_062730	Rhoptry kinase family protein ROP16	20.3887	3.33067e-15	2	1	76088.1
TGME49_062920	trypsin, putative	10.1505	1.17981e-06	1	1	102596
TGME49_063040	40S ribosomal protein S16, putative	20.1659	1.53319e-07	5	2	23986.1
TGME49_063060	26S proteasome non-ATPase regulatory subunit 1, putative	102.292	2.42739e-12	25	3	100086
TGME49_063070	CMGC kinase, CK2 family	38.254	2.08784e-10	7	2	59830.8
TGME49_063090	14-3-3 protein, putative	168.322	1e-30	53	3	37150.5
TGME49_063130	citrate synthase, putative	60.2613	1.27536e-09	9	3	69053
TGME49_063180	myosin D, putative	90.2147	1.91291e-12	12	3	90994.5
TGME49_063190	adenylosuccinate lyase, putative	30.2551	2.19014e-11	3	2	55239.4
TGME49_063270	glycerophosphoryl diester phosphodiesterase family domain containing protein	16.2136	5.35581e-08	2	1	95964.5
TGME49_063300	porin, putative	76.2836	4.44089e-15	16	3	31332
TGME49_063410	scavenger receptor protein SR2	160.271	2.22045e-15	16	3	134887
TGME49_063470	ubiquitin carboxyl-terminal hydrolase isozyme, putative	40.2573	7.79377e-13	4	3	28999.8
TGME49_063500	vacuolar protein sorting 26, putative	38.267	7.44504e-10	4	2	34177.7
TGME49_063520	hypothetical protein, conserved	120.204	2.07249e-10	17	3	38713.3
TGME49_063580	26S proteasome non-ATPase regulatory subunit, putative	50.2691	4.60632e-12	5	2	76419.8
TGME49_063700	40s ribosomal protein S14, putative	10.2563	3.57855e-09	2	1	16291.5
TGME49_063730	glycerol-3-phosphate dehydrogenase, putative	56.2114	7.89096e-08	7	3	73213.5
TGME49_063810	hypothetical protein	20.2607	1.18823e-08	3	3	15824.4
TGME49_063850	hypothetical protein	90.2644	3.33067e-15	14	3	25106.6
TGME49_063870	glutamyl-tRNA synthetase, putative	80.2386	6.77503e-09	8	3	90693.4
TGME49_064000	hypothetical protein	110.307	7.21645e-14	15	3	66201.1
TGME49_064030	aminotransferase, putative	10.153	1.29539e-06	1	1	70648.2
TGME49_064040	hypothetical protein, conserved	40.2402	4.49019e-11	5	1	24531.7
TGME49_064070	antigenic protein, putative	70.2301	1.1021e-10	7	3	139334
TGME49_064430	hypothetical protein	10.2087	8.86213e-11	1	1	159881
TGME49_064440	signal recognition particle receptor subunit beta, putative	80.2926	2.28806e-10	10	3	37346.2
TGME49_064600	hypothetical protein	10.2271	9.83214e-12	2	2	23855.1
TGME49_064610	heterogeneous nuclear ribonucleoprotein A3, putative	40.2575	1.66533e-14	7	3	45004.7
TGME49_064650	hypothetical protein	10.1375	1.281e-07	1	1	107736
TGME49_064760	oxysterol-binding protein, putative	20.1941	1.22365e-05	2	1	134413
TGME49_064830	hypothetical protein	58.2225	1.57556e-06	7	3	137134
TGME49_064860	zinc finger (C3HC4 RING finger) protein, putative	10.1276	1.63209e-06	1	1	414155
TGME49_064890	hypothetical protein	6.12444	1.64172e-05	2	1	199801
TGME49_065020	hypothetical protein	20.1694	7.43989e-06	2	1	33248.8
TGME49_065120	hypothetical protein, conserved	98.2231	8.16888e-08	16	3	70147.8
TGME49_065130	hypothetical protein	50.213	3.3008e-11	5	3	18474.9
TGME49_065150	hypothetical protein	10.1823	1.04741e-05	1	1	52640.7
TGME49_065230	electron transfer flavoprotein-ubiquinone oxidoreductase, putative	24.2059	1.46862e-07	4	3	80855
TGME49_065260	hypothetical protein	20.2594	3.45279e-11	2	2	49064.4
TGME49_065310	heat shock protein 40, putative	48.2335	2.04716e-06	7	3	37174.2
TGME49_065330	CMGC kinase, GSK family TgPK3	100.233	7.52731e-13	10	3	44439.8
TGME49_065450	hexokinase	80.2795	3.843e-09	26	3	51434.7
TGME49_065530	RNA binding motif-containing protein	40.3641	2.22045e-15	4	3	51456.1
TGME49_065850	hypothetical protein	10.1587	7.14349e-05	1	1	214397
TGME49_065860	nit protein 2, putative	50.1987	2.7398e-11	5	2	48223.6
TGME49_066060	40S ribosomal protein S0-A, putative	92.3311	4.16556e-13	31	3	31491.9
TGME49_066120	glutathione/thioredoxin peroxidase, putative	50.2546	4.44089e-16	5	2	37188
TGME49_066130	glutathione/thioredoxin peroxidase, putative	70.2577	6.66134e-15	7	3	31621.8
TGME49_066270	2-methylbutyryl-CoA dehydrogenase, putative	170.301	1e-30	85	3	38449.5
TGME49_066280	beta-adaptin-like protein, putative	10.1433	1.29821e-05	1	1	101980
TGME49_066420	hypothetical protein	30.1979	4.77665e-06	3	1	331474
TGME49_066440	hypothetical protein	40.1659	6.95738e-06	4	1	119519
TGME49_066620	thioredoxin, putative	30.2536	1.9984e-13	3	2	22670
TGME49_066630	hypothetical protein, conserved	24.2941	6.45964e-10	10	3	67277.6
TGME49_066640	acetyl-coenzyme A synthetase, putative	50.2379	5.76322e-09	7	3	78554.9
TGME49_066740	DNA/RNA binding protein, putative	10.1359	0.000117862	1	1	70420.3
TGME49_066760	isocitrate dehydrogenase, putative	216.304	5.47618e-11	57	3	66298.9
TGME49_066770	plasmodium falciparum CPW-WPC domain-containing protein	10.2103	9.04624e-05	1	1	55269.1
TGME49_066780	protein kinase (incomplete catalytic triad)	70.2709	4.21885e-14	7	3	99208.2
TGME49_066960	tubulin beta chain	60.4397	1e-30	35	3	50041
TGME49_066970	hypothetical protein	30.141	2.65321e-06	3	1	35104.7
TGME49_066990	coatomer beta subunit, putative	128.269	3.09575e-11	21	3	121908
TGME49_067050	hypothetical protein	30.1788	9.93236e-08	5	3	34027.5
TGME49_067070	aquaporin, putative	30.2918	4.95159e-13	14	3	44424.3
TGME49_067080	26S proteasome subunit 4, putative	48.2181	3.06144e-11	8	3	49104
TGME49_067300	hypothetical protein	10.1831	7.9417e-05	1	1	27046.8
TGME49_067330	fumarase, putative	90.2837	2.22045e-16	13	3	69626.7
TGME49_067390	DNA-directed RNA polymerases I and III subunit RPAC1, putative	10.1674	6.48581e-06	1	1	38422.9
TGME49_067400	ribosomal protein L32, putative	10.1687	1.94374e-06	5	2	15607.5
TGME49_067410	scavenger receptor protein TgSR1, putative	70.2403	2.20585e-08	7	2	136457
TGME49_067430	DnaJ domain-containing protein	30.1711	1.59723e-07	3	3	48908
TGME49_067480	N2,N2-dimethylguanosine tRNA methyltransferase, putative	10.1287	2.40422e-06	1	1	76016.5
TGME49_067500	hypothetical protein, conserved	30.3141	1e-30	3	3	25680.8
TGME49_067550	hypothetical protein, conserved	40.2405	3.09419e-12	4	1	41234.1
TGME49_067620	hypothetical protein, conserved	24.1908	0.000749593	4	1	57647.1
TGME49_067660	hypothetical protein	10.1477	6.33989e-06	1	1	170819
TGME49_067680	microneme protein, putative	130.317	9.99201e-15	13	3	233668
TGME49_067710	hypothetical protein	20.1726	2.98392e-10	2	2	230567
TGME49_067740	hypothetical protein	10.3404	1.44329e-14	1	2	37010.7
TGME49_067800	dynamin-like protein, putative	10.2047	3.15081e-12	1	1	89621.6
TGME49_067810	Rab 5	40.1684	1.61165e-05	6	3	26487
TGME49_067820	electron transfer flavoprotein beta-subunit, putative	10.1666	2.86521e-06	1	2	29969.1
TGME49_067840	TPR domain containing protein	10.1404	4.13698e-06	1	1	38605.1
TGME49_067980	hypothetical protein	30.2081	2.00708e-07	9	3	40528.8
TGME49_068200	RNA recognition motif domain-containing protein	40.1891	2.82469e-06	4	3	66389
TGME49_068250	WD-40 repeat protein, putative	10.25	8.13777e-06	1	1	59874.9
TGME49_068570	zinc finger (CCCH type) protein, putative	10.1703	2.05846e-05	1	1	44242
TGME49_068580	hypothetical protein, conserved	10.1631	1.28444e-05	1	1	55196.6
TGME49_068630	uncharacterized ACR, YagE family COG1723 domain-containing protein	10.1268	3.94644e-05	1	2	21555.1
TGME49_068650	clp ATP-binding chain B1, putative	50.1767	1.55755e-09	5	3	103129
TGME49_068760	hypothetical protein	20.244	7.69385e-13	4	3	31968.5
TGME49_068810	casein kinase II beta chain, putative	10.1809	5.78137e-05	1	1	34121.7
TGME49_068830	hypothetical protein, conserved	120.276	2.22045e-15	12	3	61215.6
TGME49_068850	enolase 2	260.355	1e-30	146	3	52080.4
TGME49_068860	enolase 1	28.3104	1.32117e-13	75	3	48310.9
TGME49_068880	hypothetical protein	20.2482	3.50946e-09	2	2	44035.1
TGME49_068890	citrate synthase, putative	68.2599	9.98417e-09	8	3	60398.7
TGME49_068950	la domain-containing protein	68.2922	1e-30	8	3	60158.9
TGME49_069000	ABC transporter, putative	10.1482	5.06589e-08	1	1	112862
TGME49_069110	ornithine aminotransferase, putative	148.254	2.53575e-12	38	3	48302.7
TGME49_069120	oxidoreductase, putative	240.314	4.44089e-16	110	3	39937.7
TGME49_069180	MIF4G domain-containing protein	40.2807	9.62884e-09	4	2	272849
TGME49_069190	glyceraldehyde-3-phosphate dehydrogenase	50.2345	1.36269e-11	12	3	53509.1
TGME49_069200	crooked neck-like protein 1, putative	30.1711	0.000520728	3	2	81612.1
TGME49_069250	26S proteasome regulatory subunit, putative	60.3129	3.16414e-13	12	3	38414.8
TGME49_069330	hypothetical protein, conserved	10.1777	3.99762e-05	1	1	28367
TGME49_069350	hypothetical protein	30.2496	3.28548e-11	3	1	253937
TGME49_069400	oxidoreductase, short chain dehydrogenase/reductase domain-containing protein	60.1809	2.42409e-07	12	3	52786.1
TGME49_069480	adaptor complexes medium subunit domain containing protein	10.2859	3.26088e-07	1	1	50843.2
TGME49_069650	hypothetical protein	10.1782	1.88151e-09	1	1	51409.2
TGME49_069800	glutamine-dependent NAD(+) synthetase protein, putative	30.2179	7.69801e-07	3	1	94414
TGME49_069840	26S proteasome non-ATPase subunit, putative	60.2692	4.12115e-12	7	3	35238.9
TGME49_069860	hypothetical protein	130.266	1.09346e-11	25	3	41121.5
TGME49_069870	hypothetical protein, conserved	10.1695	3.98174e-08	1	1	46504.8
TGME49_069890	M16 family peptidase, putative	30.1634	8.67706e-06	3	1	104999
TGME49_069950	hypothetical protein	80.2419	9.09606e-12	17	3	104568
TGME49_069980	protein transport protein Sec61 alpha subunit isoform 1, putative	20.13	0.000173547	3	2	52130.9
TGME49_070070	vesicle trafficking protein, putative	20.1779	9.45352e-07	2	2	25594.2
TGME49_070250	dense granule protein 1 / major antigenp24	100.314	1.11022e-14	17	2	20136.9
TGME49_070320	protein phosphatase 2C, putative	110.33	3.21965e-14	11	2	58695.9
TGME49_070380	40S ribosomal protein S13, putative	10.161	8.37203e-05	3	2	17165.6
TGME49_070510	asparaginyl-tRNA synthetase, putative	80.2408	1.79617e-09	8	3	74871.2
TGME49_070530	ubiquitin fusion degradation domain-containing protein	10.19	3.45736e-05	1	1	35140.7
TGME49_070550	gamma-glutamyl phosphate reductase, putative	50.2734	1.21259e-11	6	3	54376.1
TGME49_070640	RNA binding motif-containing protein	34.1501	2.93316e-06	4	2	24500.2
TGME49_070690	hypothetical protein, conserved	38.2506	1e-30	4	2	130546
TGME49_070870	hypothetical protein	10.2572	2.05169e-12	1	1	82681.6
TGME49_070950	hypothetical protein	30.2373	5.73949e-08	10	3	37965.1
TGME49_071050	SRS34A (= SAG2A, P22)	10.1133	1.8228e-10	1	1	14791.6
TGME49_071060	vacuolar protein sorting-associated protein, putative	50.2119	6.60258e-09	5	2	72596.1
TGME49_071210	4-alpha-glucanotransferase, putative	150.328	1.11022e-15	30	3	71037
TGME49_071270	hypothetical protein	20.1931	6.42151e-06	2	3	68922.6
TGME49_071300	DNA-directed RNA polymerase II subunit RPB7, putative	10.1339	4.29607e-06	1	1	22685.6
TGME49_071440	hypothetical protein, conserved	30.1868	1.89618e-10	3	3	55768.5
TGME49_071490	hypothetical protein	30.295	6.90559e-13	16	3	35607.6
TGME49_071610	pyrroline-5-carboxylase reductase, putative	20.2324	1.41873e-08	2	1	40731.1
TGME49_071810	inhibitor-1 of protein phosphatase type 2A	30.2889	2.83773e-12	6	3	31953.8
TGME49_071820	lipoate-protein ligase A, putative	10.1149	0.00016913	1	1	41311
TGME49_071890	3-ketoacyl-CoA reductase, putative	50.2519	4.6797e-11	11	3	56456.4
TGME49_071930	hypothetical protein, conserved	50.336	1.75415e-13	6	3	26127.8
TGME49_071970	hypothetical protein	10.1262	7.03332e-05	1	2	34259.7
TGME49_072020	kelch motif domain-containing protein	10.1391	1.81619e-06	1	1	63876.6
TGME49_072200	AGC kinase	10.2348	1.4582e-05	1	1	74764.1
TGME49_072230	heat shock protein HSLV, putative	10.1837	4.87295e-08	1	1	36094.9
TGME49_072280	protein phosphatase 2C, putative	10.1707	6.78803e-05	1	1	76884.9
TGME49_072290	pyruvate dehydrogenase E1 beta subunit, putative	30.1544	8.55153e-06	3	2	49956.8
TGME49_072390	hypothetical protein	10.2282	5.17373e-07	1	1	149366
TGME49_072640	translation initiation factor eIF-2B epsilon subunit, putative	40.1958	1.91056e-10	4	1	81838
TGME49_072660	hypothetical protein	20.2422	1.0858e-12	2	1	28019.4
TGME49_072710	hypothetical protein	10.229	1.24867e-10	1	1	356453
TGME49_072910	TCP-1/cpn60 family chaperonin, putative	106.211	8.06799e-13	12	3	58637.2
TGME49_073040	hypothetical protein, conserved	10.2049	1.7644e-10	1	1	30973.5
TGME49_073090	cell division protein 48, putative	210.323	1.11022e-15	57	3	89340.8
TGME49_073360	ABC transporter, putative	20.1716	0.000906755	3	1	127174
TGME49_073370	coatomer gamma 2-subunit protein, putative	140.27	9.10383e-13	20	3	112212
TGME49_073460	eukaryotic translation initiation factor 3 subunit 6 interacting protein, putative	100.268	4.44089e-15	11	3	75026.2
TGME49_073490	glutamine synthetase, putative	110.251	6.06071e-12	11	3	53420.1
TGME49_073510	hypothetical protein	80.2823	6.66134e-15	8	3	80207.4
TGME49_073520	proteasome PCI domain-containing protein	86.2352	2.09133e-09	9	3	63123.9
TGME49_073560	kinesin heavy chain, putative	10.1337	1.27616e-06	1	1	181342
TGME49_073670	hypothetical protein	8.12355	3.79247e-05	5	1	61675.1
TGME49_073690	Wee kinase	10.2002	2.65009e-07	1	1	54659.3
TGME49_073700	hypothetical protein	10.1195	8.3531e-08	1	2	15976.1
TGME49_073740	acetyl-CoA acyltransferase B, putative	98.3154	1.66533e-14	22	3	44374.4
TGME49_073760	heat shock protein 70, putative	270.364	5.55112e-15	149	3	72247.4
TGME49_073800	hypothetical protein, conserved	10.1511	8.16241e-05	1	1	381102
TGME49_073850	hypothetical protein	30.2078	4.86064e-09	3	1	68633.7
TGME49_073900	hypothetical protein	28.1568	3.25878e-07	4	3	41098.3
TGME49_073960	10 kDa chaperonin, putative	20.2277	5.78837e-11	2	3	35700.9
TGME49_074060	mitochondrial 2-oxoglutarate/malate carrier protein, putative	48.2746	1.11022e-14	5	3	35049.2
TGME49_074070	thiF family domain-containing protein	20.2435	1.21902e-12	2	1	84877.3
TGME49_074190	eukaryotic initiation factor 2B epsilon subunit, putative	10.1692	8.6627e-05	1	1	88807.5
TGME49_075300	Rhoptry kinase family protein ROP2B (incomplete catalytic triad)	10.1345	0.000613255	1	1	42333.9
TGME49_075650	p97 protein	200.302	1.11022e-14	51	3	101108
TGME49_075660	hypothetical protein	158.301	3.4972e-13	26	3	50823.8
TGME49_075690	chaperone clpB 1 protein, putative	26.2118	1.04405e-06	7	2	115384
TGME49_075770	hypothetical protein	10.2051	9.90963e-06	28	1	29576.6
TGME49_075800	microneme protein, putative	20.2366	2.9499e-09	2	1	121855
TGME49_076140	ADP ribosylation factor 1	90.2516	1.23703e-09	27	1	62047.2
TGME49_076150	hypothetical protein	20.2072	0.000122048	2	1	54363.8
TGME49_076860	late embryogenesis abundant domain-containing protein	140.369	2.22045e-15	14	3	55518.7
TGME49_076870	LEA1 protein, putative	64.211	2.02616e-12	11	2	17873.2
TGME49_076990	cytochrome b5-like Heme/Steroid binding domain containing protein	10.1357	1.09126e-06	1	2	26218
TGME49_077000	transport protein Sec24, putative	52.3184	4.02198e-10	11	3	107967
TGME49_077080	microneme TgMIC5 protein	40.3007	1.3245e-12	9	2	26266.3
TGME49_077500	26S proteasome AAA-ATPase subunit RPT1, putative	64.256	2.4869e-13	10	3	68025
TGME49_077510	dynein intermediate chain, putative	20.279	2.65661e-08	2	1	58022.1
TGME49_077520	hypothetical protein	10.1763	8.25944e-06	1	1	18721.2
TGME49_077570	GPI transamidase subunit PIG-U, putative	48.1308	9.12277e-06	6	2	122920
TGME49_077720	nucleoside-triphosphatase, putative	60.2539	1.81767e-10	6	3	70754.4
TGME49_077760	hypothetical protein, conserved	60.2098	2.75713e-11	6	3	74334.4
TGME49_077940	hypothetical protein	10.1317	3.50219e-06	1	1	233859
TGME49_077970	dolichol-phosphate mannosyltransferase, putative	18.2353	1.43665e-09	2	1	26912.2
TGME49_078050	proteasome subunit alpha type 1, putative	88.2217	1.64135e-11	12	2	38114.1
TGME49_078120	SCP-like extracellular domain-containing protein	38.2562	5.8097e-09	5	2	75175.6
TGME49_078340	hypothetical protein	20.1969	6.66687e-07	2	1	70710
TGME49_078660	P-type Ca(2+)-ATPase, putative	130.286	3.18523e-12	13	3	144570
TGME49_078720	hypothetical protein	10.1959	5.25477e-05	1	1	71612.7
TGME49_078740	diaminopimelate decarboxylase, putative	18.2412	4.58712e-10	4	3	63238.2
TGME49_078830	glucose-6-phosphate dehydrogenase, putative	210.325	4.66294e-14	69	3	98208.7
TGME49_078870	myosin F (TgMyoF) protein	60.2384	1.71588e-07	6	2	219945
TGME49_078910	O-acetylserine (thiol) lyase, putative	100.254	2.39442e-10	13	3	57719.3
TGME49_078990	phosphate carrier protein, putative	100.243	4.15668e-11	10	3	53057.9
TGME49_079380	hypothetical protein, conserved	20.1413	5.04028e-06	6	3	34746.3
TGME49_079390	proliferation-associated protein 2G4, putative	68.2096	2.96707e-10	7	3	50309.7
TGME49_079420	hypothetical protein	80.2352	5.55112e-15	8	3	89257.3
TGME49_079440	hypothetical protein, conserved	10.2134	5.74209e-05	2	3	37508.8
TGME49_079450	adenylosuccinate synthetase, putative	38.1964	2.54994e-08	4	3	50558.1
TGME49_080380	non-transmembrane antigen	90.3063	1.72196e-12	9	3	61796.7
TGME49_080430	hypothetical protein	30.1604	1.46618e-07	6	1	22470.6
TGME49_080490	ubiquitin conjugation factor, putative	20.179	5.21096e-06	2	2	121919
TGME49_080540	hypothetical protein	18.1198	7.7471e-05	2	2	347129
TGME49_080600	histidyl-tRNA synthetase, putative	60.2095	1.42754e-10	6	3	119880
TGME49_080610	signal recognition particle protein, putative	10.2039	1.32826e-05	1	2	64075.6
TGME49_080700	lysine decarboxylase, putative	98.27	1.25488e-08	15	3	135587
TGME49_080710	proteasome A-type and B-type domain-containing protein	78.2319	5.40268e-11	10	3	30246.8
TGME49_080740	signal peptidase, putative	20.1718	8.1754e-07	3	2	24648.1
TGME49_081390	pyrophosphate-fructose 6-phosphate 1-phosphotransferase beta subunit, putative	10.2148	1.67876e-06	1	1	152246
TGME49_081400	hypothetical protein, conserved	20.1643	6.20884e-05	2	1	33021.3
TGME49_081410	pyrophosphate dependent phosphofructokinase, putative	50.2192	6.02489e-08	5	1	183268
TGME49_081440	hypothetical protein	10.174	6.35187e-07	1	1	390274
TGME49_081570	hypothetical protein	10.1594	1.48664e-07	1	1	52946.8
TGME49_081580	protein phosphatase 2C, putative	10.1444	0.000577311	1	1	71812.5
TGME49_081620	aldo/keto reductase family oxidoreductase, putative	10.142	2.85819e-05	1	2	70568.4
TGME49_081630	hydroxyacylglutathione hydrolase, putative	40.175	3.48878e-08	4	2	43208.2
TGME49_081920	vacuolar ATP synthase subunit D, putative	20.19	1.26259e-06	4	3	27435.5
TGME49_081930	surface antigen, putative	20.1965	2.41932e-06	2	2	33794.1
TGME49_082060	hypothetical protein	28.1744	2.04952e-09	3	2	27826.6
TGME49_082180	hypothetical protein	58.2304	3.28222e-09	7	3	35173.3
TGME49_082230	sulfate adenylyltransferas-adenylylsulfate kinase, putative	180.251	7.38298e-13	86	3	68016.8
TGME49_083510	hypothetical protein	10.2281	2.68369e-10	1	2	34720.4
TGME49_083720	phosphotyrosyl phosphatase activator, putative	10.1863	9.84984e-10	1	1	60526.4
TGME49_083740	mRNA processing protein, putative	30.1809	4.88363e-06	3	1	64450
TGME49_083780	glucose-6-phosphate isomerase	180.335	3.44169e-14	18	3	72972.5
TGME49_083850	peptidyl-prolyl isomerase, putative	90.2887	6.67244e-14	12	3	57213.3
TGME49_084190	pyruvate carboxylase, putative	192.303	2.55351e-14	33	3	137068
TGME49_084540	ATP synthase subunit O, putative	40.2571	2.12912e-10	8	2	27617.9
TGME49_084560	60S ribosomal protein L9, putative	60.212	9.99201e-15	14	2	21410.3
TGME49_084780	hypothetical protein	10.2073	1.03821e-09	1	1	59993.3
TGME49_085190	zinc finger (C3HC4 RING finger) protein, putative	10.1511	4.98099e-07	1	1	57691.8
TGME49_085200	cleavage and polyadenylation specificity factor, putative	10.2608	2.55707e-11	1	1	119142
TGME49_085240	trans-2,3-enoyl-CoA reductase, putative	10.1609	5.68318e-06	1	1	40075.9
TGME49_085510	hypothetical protein	20.3101	1.2057e-12	2	1	18371.9
TGME49_085660	DEAD/DEAH box helicase domain-containing protein	10.2351	1.42995e-08	1	1	145726
TGME49_085680	dihydrolipoamide acyltransferase, putative	20.2219	4.44089e-15	3	3	48931.8
TGME49_085690	notch (DSL) domain-containing protein	30.2416	8.51319e-12	3	3	55292.7
TGME49_085750	hypothetical protein	20.2184	2.91498e-07	3	2	33346.9
TGME49_085760	peptidyl-prolyl cis-trans isomerase H, putative	20.1941	1.74249e-09	2	1	22956.5
TGME49_085780	hypothetical protein	10.1424	0.000238371	1	1	308930
TGME49_085980	phosphoglucomutase/parafusin related protein 1, putative	120.314	7.77156e-15	19	3	70528.3
TGME49_086040	hypothetical protein	10.2016	1.80441e-07	1	1	46591
TGME49_086050	hypothetical protein	10.2006	1.67444e-11	1	2	42284.6
TGME49_086080	U5 small nuclear ribonucleoprotein, putative	76.2875	4.44089e-15	12	3	113272
TGME49_086120	prolyl endopeptidase, putative	100.248	2.77556e-14	10	3	92983.9
TGME49_086220	GDP-L-fucose synthetase, putative	10.2051	3.57259e-11	1	1	47894.5
TGME49_086250	oocyst wall protein, putative	30.2915	6.82646e-10	5	3	55843.1
TGME49_086420	elongation factor 1-alpha, putative	356.309	1.44329e-14	259	3	48974.4
TGME49_086530	hypothetical protein	10.2018	1.32152e-08	2	1	25419.7
TGME49_086550	hypothetical protein, conserved	10.1487	3.56328e-06	1	1	40391.7
TGME49_086580	lysophospholipase, putative	128.324	8.39329e-14	30	3	107150
TGME49_086600	hypothetical protein, conserved	50.2148	5.55112e-15	5	3	35596.6
TGME49_086720	heat shock protein 28	224.296	7.63833e-13	74	3	31015.7
TGME49_086750	MA3 domain protein	150.288	2.58171e-11	22	3	57903.4
TGME49_086780	amiloride-sensitive amine oxidase, copper-containing, putative	288.3	6.66134e-15	104	3	171723
TGME49_086790	pinin/SDK/memA/ domain-containing protein	30.2274	2.27865e-09	3	2	36034.3
TGME49_086800	hypothetical protein	10.1765	3.37572e-05	1	1	82486.3
TGME49_086920	hypothetical protein	20.2054	2.95874e-12	2	1	83836.5
TGME49_087040	hypothetical protein	40.2477	1.54622e-08	12	3	35019.1
TGME49_087210	proteasome subunit alpha type 2, putative	70.2824	5.88418e-14	8	2	25851.1
TGME49_087270	hypothetical protein	38.228	7.53181e-10	4	3	43055
TGME49_087500	TCP-1/cpn60 family chaperonin, putative	80.3232	3.33067e-15	8	3	59325.1
TGME49_087510	phenylalanine hydroxylase, putative	10.2741	7.83187e-06	1	2	22289.2
TGME49_087840	hypothetical protein	50.2108	2.9976e-14	5	1	100645
TGME49_087980	forkhead-aasociated domain-containing protein	20.1557	2.24592e-06	2	2	131315
TGME49_088000	hypothetical protein	10.2011	1.92344e-06	1	1	327212
TGME49_088210	phospholipase A2 activating protein, putative	50.185	7.08232e-09	5	2	80892.6
TGME49_088220	hypothetical protein	10.2193	2.74092e-11	1	2	26602.9
TGME49_088330	hypothetical protein	10.1686	1.14254e-05	1	1	95269.6
TGME49_088340	UBX domain-containing protein	10.2365	3.67262e-12	1	1	54332.5
TGME49_088360	tryptophanyl-tRNA synthetase, putative	340.309	2.33147e-14	34	3	76955.1
TGME49_088380	heat shock protein 90	488.336	5.55112e-15	283	3	81881.6
TGME49_088460	hypothetical protein	60.2201	7.66942e-12	6	2	189508
TGME49_088500	malate:quinone oxidoreductase, putative	50.2391	1.10039e-09	5	3	60298.2
TGME49_088630	nucleosome assembly domain-containing protein	96.2857	8.79297e-13	22	3	32061.2
TGME49_088650	hypothetical protein	100.263	1.90092e-11	18	3	47882.3
TGME49_088720	60S ribosomal protein L10, putative	46.2733	1.44336e-10	15	3	24785
TGME49_088750	ubiquinol-cytochrome C reductase complex 14 kDa protein, putative	70.2156	1.99807e-09	14	2	26724.5
TGME49_088830	pyridine nucleotide-disulphide oxidoreductase, putative	20.2458	7.65665e-09	2	2	72079.2
TGME49_088860	ruvB-like 2 protein, putative	30.2169	2.26703e-09	3	3	55411.8
TGME49_089000	hypothetical protein	20.1635	4.06343e-07	2	2	113827
TGME49_089080	adaptin N terminal region domain-containing protein	10.1129	4.72665e-07	1	1	129175
TGME49_089100	hypothetical protein, conserved	80.363	1e-30	8	1	78713.2
TGME49_089120	glutamic acid-rich protein, putative	20.1981	1.24158e-05	2	2	283604
TGME49_089150	hypothetical protein	38.2362	1.87059e-09	4	2	101879
TGME49_089240	DnaJ domain-containing protein	80.316	4.52416e-11	8	3	81784
TGME49_089250	cyclophilin, putative	20.2566	7.67242e-06	2	1	21771.8
TGME49_089300	methionyl-tRNA synthetase, putative	86.221	6.61261e-08	13	2	105967
TGME49_089310	cullin family protein	34.3185	2.44249e-14	4	3	103618
TGME49_089330	ubiquitin carboxyl-terminal hydrolase, putative	200.243	3.36509e-12	20	3	222289
TGME49_089350	white protein, putative	10.2249	6.18031e-09	1	1	66164.7
TGME49_089580	strictosidine synthase domain-containing protein	70.2819	2.54641e-11	8	3	49358.2
TGME49_089600	Hsp20/alpha crystallin domain-containing protein	50.2129	3.66585e-10	6	3	29630.9
TGME49_089650	phosphoenolpyruvate carboxykinase	40.2413	1.99854e-08	4	1	75294.1
TGME49_089680	Ras family domain-containing protein	22.2255	1.47771e-12	5	2	24980.8
TGME49_089690	glyceraldehyde-3-phosphate dehydrogenase	324.338	4.44089e-16	199	3	36604.5
TGME49_089740	hypothetical protein	20.2242	4.87882e-09	2	3	63472.2
TGME49_089770	mu1 adaptin	24.2004	1.11998e-10	3	1	48885.7
TGME49_089800	transmembrane trafficking protein, transmembrane protein Tmp21 precursor, putative	28.2161	3.85477e-08	3	1	25866.5
TGME49_089830	eukaryotic translation initiation factor 3 delta subunit, putative	56.2081	3.00447e-09	8	3	37742
TGME49_089880	hypothetical protein	10.2378	3.10584e-09	1	1	148166
TGME49_089930	phosphoenolpyruvate carboxykinase, putative	20.1987	8.69672e-07	2	1	67942.7
TGME49_090010	proteasome subunit beta type 1, putative	80.3238	4.88498e-14	8	2	39874.6
TGME49_090030	hypothetical protein, conserved	60.2211	2.07681e-07	8	2	26548.6
TGME49_090160	sortilin, putative	60.1892	9.27129e-10	6	2	105825
TGME49_090200	opine dehydrogenase, putative	108.355	2.88658e-14	17	3	48041.7
TGME49_090260	hypothetical protein, conserved	30.3208	6.41709e-12	3	2	23118.3
TGME49_090290	ubiquitin-activating enzyme E1, putative	118.278	1.01493e-11	32	3	119618
TGME49_090300	hypothetical protein	10.2287	2.7638e-07	1	2	43076.2
TGME49_090600	succinyl-CoA ligase alpha subunit, putative	44.3203	8.88178e-15	10	3	35067.9
TGME49_090610	hypothetical protein	20.2098	5.25746e-08	2	1	21136.7
TGME49_090660	polypyrimidine track-binding protein, putative	40.2903	1.98064e-12	9	3	48322.6
TGME49_090670	cytosol aminopeptidase	184.314	1.66533e-14	46	3	83136.9
TGME49_090700	hypothetical protein	30.369	1e-30	4	3	34453.6
TGME49_090720	vacuolar proton-translocating ATPase subunit, putative	10.2091	6.42897e-11	1	1	112413
TGME49_090730	hypothetical protein, conserved	10.1423	1.8843e-05	1	1	37170.8
TGME49_090840	trypsin, putative	20.2031	8.93963e-10	2	2	102718
TGME49_090850	WD-40 repeat protein, putative	20.2313	1.16993e-07	2	2	58271.3
TGME49_090890	carbonyl reductase, putative	60.2862	5.4956e-13	23	3	42978.6
TGME49_090900	NUDIX domain-containing protein	20.3063	4.69413e-11	2	1	33124.2
TGME49_090910	hypothetical protein	10.2288	3.55321e-07	1	1	103817
TGME49_090940	endomembrane domain70-containing protein	30.1883	2.71572e-11	3	3	69849.6
TGME49_090950	clathrin heavy chain, putative	362.299	9.99201e-15	72	3	194353
TGME49_090960	phosphoglucan, water dikinase protein, putative	10.1618	2.3922e-06	1	1	133726
TGME49_091140	CCR4-Not complex component, Not1 domain-containing protein, conserved	10.1427	1.05247e-06	1	1	267152
TGME49_091180	hypothetical protein, conserved	20.1504	3.96361e-05	2	1	142421
TGME49_091290	hypothetical protein, conserved	90.2282	3.1385e-10	9	1	433821
TGME49_091330	hypothetical protein	10.1667	9.72008e-05	1	2	25496.8
TGME49_091680	protein transport protein Sec23, putative	108.21	4.85711e-11	17	3	87540.1
TGME49_091800	ADP-ribosylation factor-like protein 1, putative	30.2266	9.28616e-06	4	2	21046.7
TGME49_091840	hypothetical protein	30.3987	1e-30	3	1	21042.6
TGME49_091890	microneme protein MIC1	60.3022	9.4369e-14	6	3	48641.6
TGME49_091950	RNA binding motif-containing protein	60.3158	1e-30	6	1	84739.3
TGME49_091960	Rhoptry kinase family protein ROP40 (incomplete catalytic triad)	30.2487	4.71978e-11	5	3	57574.7
TGME49_092020	cysteine repeat modular protein, putative	60.2067	9.15528e-09	6	1	799482
TGME49_092080	leucyl-tRNA synthetase, putative	70.2391	1.87381e-11	9	3	130993
TGME49_092100	2-oxoisovalerate dehydrogenase, putative	10.1872	5.36096e-05	1	1	56317.6
TGME49_092110	formate/nitrite transporter, putative	10.1399	2.05385e-06	1	1	51401
TGME49_092120	MORN repeat-containing protein	20.1978	3.3131e-06	3	2	49252.2
TGME49_092130	60s ribosomal protein L13a, putative	80.1738	2.98548e-08	9	3	32728.5
TGME49_092210	hypothetical protein	16.1645	6.33973e-05	2	1	103323
TGME49_092220	26S proteasome non-ATPase regulatory subunit, putative	68.221	2.35101e-12	12	3	61600.4
TGME49_092920	heat shock protein 90, putative	40.1828	1.26939e-09	5	3	95099.8
TGME49_093000	3', 5'-cyclic nucleotide phosphodiesterase domain-containing protein	10.1533	0.000197121	1	1	228581
TGME49_093060	SPRY domain-containing protein	20.1569	1.63084e-08	2	1	80241.4
TGME49_093180	NADP-specific glutamate dehydrogenase, putative	190.312	1.67644e-13	19	3	53625.9
TGME49_093190	endonuclease/exonuclease/phosphatase domain-containing protein	10.1347	0.000460202	1	1	76178.4
TGME49_093300	WW domain containing protein	30.2297	7.51621e-12	3	1	62905.6
TGME49_093340	ran-specific GTPase-activating protein, putative	50.2694	2.04711e-09	12	3	30545.6
TGME49_093360	hypothetical protein	70.3074	3.44169e-14	7	3	26735
TGME49_093430	hypothetical protein	50.2426	5.08357e-09	5	3	44554.6
TGME49_093480	molybdopterin biosynthesis MoeA protein, putative	10.1389	2.26805e-05	1	1	133738
TGME49_093570	translocation protein Sec62, putative	48.1688	1.1855e-07	7	2	44870.3
TGME49_093580	hypothetical protein	10.1702	2.3986e-05	1	1	18333.7
TGME49_093590	3-oxoacyl-[acyl-carrier-protein] synthase, putative	34.2941	1.11022e-14	4	2	58357.8
TGME49_093610	dihydroorotase protein, putative	10.1795	1.29884e-06	1	2	44168.2
TGME49_093630	hypothetical protein	10.2164	5.7223e-05	1	1	63200.3
TGME49_093690	profilin family protein	90.3124	2.22045e-16	54	3	17544.2
TGME49_093770	chitinase class I, putative	58.229	1.84015e-06	7	3	74895.7
TGME49_093780	hypothetical protein	24.1715	2.56483e-06	3	3	35968.7
TGME49_093810	2-methylisocitrate lyase, putative	40.2771	1.15408e-11	4	3	39897
TGME49_093860	hypothetical protein	20.2442	7.75158e-12	2	2	22383.4
TGME49_093900	hypothetical protein	60.2108	3.39108e-09	6	1	57557
TGME49_094040	hypothetical protein	10.181	1.91648e-07	1	1	41210.5
TGME49_094190	hypothetical protein, conserved	20.1741	4.53387e-06	2	1	54604.3
TGME49_094200	glucose-6-phosphate dehydrogenase	20.3008	3.74589e-12	2	3	62697.1
TGME49_094250	hypothetical protein	10.1524	1.55071e-08	1	3	41462.5
TGME49_094270	arginine methyltransferase protein, putative	20.2549	4.35322e-10	2	1	71581.1
TGME49_094290	der1-like family domain-containing protein, conserved	10.1956	1.33462e-09	1	2	32038.5
TGME49_094330	EGF-like domain-containing protein	160.344	1e-30	16	3	120534
TGME49_094350	DEAD/DEAH box helicase, putative	160.256	7.7347e-11	16	3	273559
TGME49_094360	ubiquitin carboxyl-terminal hydrolase, putative	40.2054	2.88417e-08	4	1	64544.8
TGME49_094400	hypothetical protein	58.1635	5.88944e-06	6	3	168247
TGME49_094550	dynein heavy chain, putative	420.32	6.66134e-14	42	2	550699
TGME49_094560	Rhoptry kinase family protein ROP37 (incomplete catalytic triad)	20.2593	4.00368e-09	4	1	44698.8
TGME49_094600	hypothetical protein	160.288	3.18634e-13	30	3	64182.2
TGME49_094620	eukaryotic translation initiation factor 3 subunit 8, putative	118.284	1.31062e-11	17	3	122813
TGME49_094640	ribonucleoside-diphosphate reductase, large subunit, putative	20.1368	6.90875e-07	2	2	98116.3
TGME49_094670	eukaryotic translation initiation factor 3, putative	50.2526	1.11022e-14	6	3	31793.3
TGME49_094710	hypothetical protein	36.1801	1.27946e-05	4	3	122042
TGME49_094730	hypothetical protein	30.2671	1.05327e-05	3	1	217187
TGME49_094820	type I fatty acid synthase, putative	1056.34	1e-30	267	3	1092789
TGME49_094900	DnaK family domain containing protein	60.2811	8.06688e-12	6	3	146449
TGME49_095000	sec1 family domain-containing protein	20.1496	9.41306e-08	2	1	110439
TGME49_095040	importin subunit beta-1, putative	50.1806	1.39144e-08	5	3	104529
TGME49_095110	Rhoptry kinase family protein ROP4 / ROP7 (incomplete catalytic triad)	30.258	3.84581e-12	3	2	103804
TGME49_095340	UV excision repair protein rhp23, putative	20.3078	2.13714e-08	2	2	36147.6
TGME49_095350	nucleoside diphosphate kinase, putative	18.1365	7.37962e-05	2	1	17627.9
TGME49_095360	hypothetical protein	10.2305	1.11102e-05	1	2	29531.3
TGME49_095640	endothelin-converting enzyme, putative	10.1748	2.15712e-07	1	2	117404
TGME49_095650	hypothetical protein	24.2034	9.75834e-10	3	3	72115.2
TGME49_095700	UBA/TS-N domain-containing protein	30.1602	5.38307e-07	3	1	407296
TGME49_095710	ubiquitin-transferase domain-containing protein	30.1946	1.2398e-08	3	1	325293
TGME49_095720	sulfite oxidase, putative	10.3096	3.00943e-08	1	1	72023
TGME49_097060	phosphoglycerate mutase 1, putative	120.24	1.64202e-12	23	3	29974.4
TGME49_097070	duplicated carbonic anhydrase	90.296	1e-30	18	3	58065.6
TGME49_097150	MORN repeat-containing protein	10.1391	3.13539e-05	1	1	50293.2
TGME49_097160	hypothetical protein	60.2516	7.66054e-14	6	3	38968.4
TGME49_097180	hypothetical protein	10.1361	7.75243e-06	1	1	101097
TGME49_097220	very long-chain acyl-CoA synthetase, putative	120.31	7.77156e-15	29	3	100658
TGME49_097280	hypothetical protein, conserved	10.1068	0.000160656	2	1	22707.6
TGME49_097350	hypothetical protein	10.1924	5.89584e-07	1	1	49530.9
TGME49_097410	hypothetical protein	30.2032	1.37995e-08	3	2	60696.6
TGME49_097430	hypothetical protein, conserved	20.1779	3.15795e-07	3	1	25321.5
TGME49_097460	hypothetical protein	20.1591	4.41295e-09	2	1	25335
TGME49_097470	myosin light chain 2, putative	66.2862	1.88738e-14	8	3	40530.5
TGME49_097500	TCP-1/cpn60 family chaperonin, putative	86.3115	3.10862e-14	11	3	65821.8
TGME49_097720	trehalose-6-phosphate synthase domain-containing protein	40.1858	2.74474e-06	7	2	136619
TGME49_097740	hypothetical protein	20.1804	9.01528e-08	2	1	138116
TGME49_097750	hypothetical protein	40.1962	2.25913e-07	4	1	273418
TGME49_097810	hypothetical protein, conserved	68.2623	5.9841e-13	9	2	29550.1
TGME49_097910	hypothetical protein	10.1795	1.00901e-09	1	2	40439.3
TGME49_097960	hypothetical protein, conserved	26.2213	8.80225e-08	3	3	200591
TGME49_097970	aspartyl aminopeptidase, putative	90.2793	1.11022e-16	9	3	55601.8
TGME49_099020	hypothetical protein	10.1273	4.51246e-05	1	1	161119
TGME49_099050	60S ribosomal protein L17, putative	18.2996	3.5647e-11	3	2	22254.8
TGME49_099070	pyruvate kinase, putative	36.1868	0.000114888	4	1	106623
TGME49_099200	trafficking protein particle complex subunit 3, putative	10.1941	1.04493e-10	1	1	21173.6
TGME49_099210	CTP synthase, putative	28.1988	2.06211e-06	3	2	70897.2
TGME49_099780	hypothetical protein	20.1071	4.90123e-05	2	3	59155.1
TGME49_099810	cysteinyl-tRNA synthetase, putative	70.2556	1e-30	9	3	77581.8
TGME49_100000	60S ribosomal protein L18, putative	10.2024	1.7577e-06	2	3	27184.8
TGME49_100060	signal peptidase subunit, putative	20.2775	5.61184e-11	2	1	19487.9
TGME49_100100	rhoptry neck protein 2	110.304	1.11022e-16	20	3	157704
TGME49_100120	cysteine desulfurase, putative	26.1811	3.33729e-06	3	2	89526.4
TGME49_100140	elongation factor 1-gamma, putative	136.31	6.66134e-15	35	3	44011.4
TGME49_100180	hypothetical protein	10.1318	1.08309e-08	1	2	34471.4
TGME49_100200	histone H2A	58.1933	2.67527e-05	14	1	15909.8
TGME49_100240	syntaxin family protein, putative	20.2526	2.00498e-06	3	3	26946
TGME49_100260	threonyl-tRNA synthetase, putative	142.244	1.58103e-10	22	3	95825.8
TGME49_100290	SNARE domain-containing protein	48.181	6.86905e-06	6	1	25247
TGME49_100310	26S protease regulatory subunit 6a, putative	60.2553	7.54952e-14	15	3	66089.4
TGME49_100380	endoplasmic reticulum oxidoreductin, putative	20.2318	5.55112e-13	2	2	57779.2
TGME49_101120	acetyil CoA acetyltransferase/thiolase, putative	30.1966	6.83594e-05	3	3	43864.9
TGME49_101210	NAD(P) transhydrogenase, alpha subunit, putative	30.1602	1.15765e-08	3	1	123992
TGME49_101400	hypothetical protein	10.2581	1.07803e-12	1	1	211870
TGME49_101420	hypothetical protein, conserved	60.2882	1.55431e-14	6	3	29475.1
TGME49_101440	CAM kinase, CDPK family TgCDPK1	100.263	3.27516e-13	10	3	57217.1
TGME49_102050	elongation factor Tu, putative	18.246	2.65002e-08	2	1	44266.7
TGME49_104460	zinc finger (C3HC4 RING finger) protein, putative	10.1261	2.50681e-08	1	1	76857
TGME49_104490	hypothetical protein	20.1629	0.000304352	5	2	31957.6
TGME49_104500	hypothetical protein	10.1726	5.09962e-05	2	2	29125.3
TGME49_104670	internalin, putative	76.2108	3.28626e-13	8	3	38271.1
TGME49_104680	DNA-damage inducible protein, putative	10.1793	7.04838e-06	1	1	56698.9
TGME49_104710	eukaryotic peptide chain release factor subunit, putative	80.2014	5.93488e-09	11	3	47981.9
TGME49_104770	ubiquitin-conjugating enzyme E2, putative	18.1961	3.38207e-05	3	1	17611.1
TGME49_104990	guanylate binding protein, putative	20.1708	1.90211e-05	2	2	142687
TGME49_105030	ribokinase, putative	40.2459	1.03053e-07	5	2	46838.9
TGME49_105040	hypothetical protein	36.179	1.98025e-06	4	3	125837
TGME49_105240	XPA-binding protein, putative	10.134	1.19809e-07	1	1	111492
TGME49_105260	acylglycerol lipase, putative	50.2723	6.06182e-13	5	3	64053.4
TGME49_105270	hypothetical protein	20.1928	2.2951e-07	3	3	78715.5
TGME49_105290	vacuolar ATP synthase subunit E, putative	42.3009	1.02363e-11	9	3	26877
TGME49_105340	hypothetical protein	40.171	1.95285e-06	4	2	202829
TGME49_105460	methionine aminopeptidase, type II, putative	20.2906	1.8801e-10	2	1	52368.4
TGME49_105520	40S ribosomal protein S2, putative	44.2129	1.15697e-07	8	3	29317.4
TGME49_105770	ABC transporter, putative	20.192	1.91983e-05	5	2	40181.6
TGME49_105780	exoribonuclease, putative	10.1681	2.95726e-08	1	1	138513
TGME49_105800	hypothetical protein, conserved	10.1636	4.85408e-05	1	1	48971.2
TGME49_105820	calcyclin binding protein, putative	10.168	1.22716e-08	1	1	29980
TGME49_105850	RNA binding protein, putative	80.2268	1.43652e-11	15	3	39144.1
TGME49_105860	CAM kinase, CDPK family TgCDPK1_2 (TGTPK4)	140.307	1.43219e-13	14	3	60391.5
TGME49_105910	3-mercaptopyruvate sulfurtransferase, putative	40.212	1.17611e-10	4	1	68921.3
TGME49_105930	hypothetical protein	10.2548	2.94867e-10	1	2	26052.8
TGME49_105980	dihydrolipoyl dehydrogenase protein, putative	20.2063	7.03075e-08	2	2	66545.7
TGME49_106030	hypothetical protein	20.1747	3.82973e-06	2	3	37806.6
TGME49_106050	hypothetical protein	60.2745	1.11022e-15	14	2	21482.9
TGME49_106060	hypothetical protein	362.312	1.45273e-12	64	3	326787
TGME49_106220	formin binding protein, putative	20.1654	3.38075e-07	2	2	69731.4
TGME49_106310	structural maintenance of chromosome domain-containing protein	10.1739	3.44004e-07	1	1	169852
TGME49_106330	hypothetical protein, conserved	110.302	1.28786e-13	11	3	63217
TGME49_106400	hypothetical protein, conserved	10.2244	2.23277e-08	1	1	143362
TGME49_106450	short chain dehydrogenase family protein, putative	40.2112	6.96798e-05	7	3	28489.8
TGME49_106500	hypothetical protein	80.1743	6.28464e-11	8	3	153858
TGME49_106540	choline/ethanolamine kinase domain-containing protein	10.2119	6.91669e-13	1	2	59812.1
TGME49_106600	RNA recognition motif domain-containing protein	10.1695	8.67743e-08	1	1	21192
TGME49_106650	hypothetical protein	18.1869	2.70389e-07	2	2	14492.3
TGME49_106670	hypothetical protein	20.1263	4.90818e-06	2	1	21500.4
TGME49_106910	hypothetical protein	46.2389	2.17248e-12	5	3	50953.5
TGME49_106920	hypothetical protein	10.2688	1.34669e-10	1	1	49768.6
TGME49_106930	proteasome subunit beta type 7, putative	40.2884	1.83665e-09	4	2	39503.2
TGME49_106960	phenylalanyl-tRNA synthetase beta chain, putative	70.2077	2.36637e-08	7	3	71975.1
TGME49_106970	thymidylate kinase, putative	10.2106	1.74583e-11	1	3	30152.5
TGME49_107030	purine nucleoside phosphorylase	30.3743	1.11022e-16	5	3	26785.4
TGME49_107640	CMGC kinase, CK2 family	50.2181	2.14939e-12	5	2	32616
TGME49_107850	6-phosphogluconate dehydrogenase, putative	178.291	7.94254e-12	18	3	54698.8
TGME49_108000	Gpi16 subunit, GPI transamidase domain-containing protein	10.1759	8.35616e-09	1	1	83495
TGME49_108020	SRS57 (= SAG3, P43)	90.3653	1e-30	19	3	41746.6
TGME49_108040	zinc-finger protein ZPR1, putative	50.2522	4.4631e-13	5	2	62935.5
TGME49_108080	Rhoptry kinase family protein ROP5 (incomplete catalytic triad)	40.2285	1.53211e-13	28	3	60916.2
TGME49_108710	hypothetical protein, conserved	80.2189	1.77982e-09	8	3	124458
TGME49_108840	SRS51 (= SRS3)	40.1852	4.95931e-09	9	3	43568.5
TGME49_108890	hypothetical protein, conserved	20.2509	6.25353e-10	2	1	349555
TGME49_108920	U2 small nuclear ribonucleoprotein auxiliary factor U2AF	20.2594	3.83027e-13	3	3	74726.4
TGME49_109120	60s ribosomal protein L4, putative	60.2179	7.18207e-10	17	3	45719.7
TGME49_109140	transducin beta-like protein 1 (TgTBL1)	10.1782	9.06365e-06	1	1	84647.3
TGME49_109210	peroxidoxin 2	50.1977	1.83612e-10	11	3	24446.5
TGME49_109260	product unspecified	10.1548	3.22754e-05	1	1	70836.9
TGME49_109530	hypothetical protein	30.3015	1.95977e-11	3	1	19148.4
TGME49_109540	hypothetical protein	40.2645	2.57014e-10	4	2	29745.1
TGME49_109560	hypothetical protein, conserved	10.1528	7.12018e-07	6	3	29256.8
TGME49_109590	rhoptry protein, putative	10.1268	7.96846e-05	1	1	47966.1
TGME49_109600	hypothetical protein	34.254	1.1478e-09	7	3	106509
TGME49_109730	thioredoxin reductase, putative	130.32	1.11022e-15	13	3	70649.5
TGME49_109750	succinyl-CoA ligase, putative	80.257	3.94129e-13	9	3	53355.5
TGME49_109760	hypothetical protein	88.2413	5.9619e-13	13	3	34505.3
TGME49_109800	small nuclear ribonucleoprotein U1A, putative	20.252	4.55191e-14	2	2	41276.9
TGME49_109810	60S acidic ribosomal protein P2, putative	10.2603	5.11735e-11	1	1	11760.8
TGME49_109820	ribosomal protein L11, putative	30.2376	1.25798e-07	15	2	20186.7
TGME49_109980	dynein-1-alpha heavy chain, flagellar inner arm I1 complex, putative	10.1431	3.11677e-05	1	1	433783
TGME49_110000	lung seven transmembrane receptor domain-containing protein	10.1234	5.87277e-05	1	1	79204.4
TGME49_110010	sushi domain-containing protein / SCR repeat-containing protein	120.284	3.4639e-13	12	3	125407
TGME49_110030	adenylyl cyclase associated protein	50.2692	8.54317e-12	11	2	22469.2
TGME49_110060	oligoribonuclease, putative	10.2138	3.95142e-07	1	1	41349.2
TGME49_110070	hypothetical protein	20.1636	1.44749e-05	2	1	25319.3
TGME49_110080	long-chain-fatty-acid-CoA ligase, putative	200.293	9.42024e-12	20	3	93436.4
TGME49_110150	long-chain-fatty-acid-CoA ligase, putative	180.257	2.63789e-12	18	3	95904.7
TGME49_110160	piwi-PAZ domain-containing protein	10.1407	0.000327356	2	2	83474.2
TGME49_110210	hypothetical protein	10.175	2.37408e-05	1	1	83644.7
TGME49_110300	hypothetical protein	10.1845	3.27122e-10	1	1	95178
TGME49_110310	WD domain, G-beta repeat-containing protein	10.1488	3.66588e-05	1	1	75991.4
TGME49_110330	hypothetical protein	10.2364	6.45484e-12	1	1	71966.6
TGME49_110360	hypothetical protein, conserved	10.1508	2.04e-05	1	1	24523.7
TGME49_110420	hypothetical protein	20.2082	3.17693e-07	2	2	13836.8
TGME49_110440	phosphatidylinositol-4-phosphate 5-kinase, putative	50.2393	1.9762e-13	5	3	40864.2
TGME49_110460	RAB6 protein	20.1455	2.87865e-05	2	2	26508.5
TGME49_110490	ribosomal protein L22, putative	10.1438	1.20692e-05	1	1	16333.8
TGME49_110630	hypothetical protein	20.1439	9.67722e-06	2	1	56967.8
TGME49_110640	uridine phosphorylase, putative	118.283	1e-30	21	3	33021.7
TGME49_110670	glycogen phosphorylase family protein, putative	340.312	1e-30	182	3	106752
TGME49_110700	serine/threonine protein phosphatase, putative	60.2549	6.74882e-11	6	3	34982.6
TGME49_110750	hypothetical protein, conserved	54.3544	1e-30	10	3	64935.8
TGME49_110780	hypothetical protein	20.3027	1e-30	5	3	36306.8
TGME49_110790	hypothetical protein	30.2022	2.80948e-06	3	2	24693
TGME49_110800	CRAL/TRIO domain-containing protein	34.1427	7.1659e-05	4	3	88539.2
TGME49_110830	delta3,5-delta2,4-dienoyl-CoA isomerase, putative	82.1853	3.2247e-08	13	3	36909.5
TGME49_110850	zinc finger MYND domain-containing protein	10.12	0.000454717	2	1	28322
TGME49_110860	hypothetical protein, conserved	10.1647	2.69451e-07	2	1	39222.4
TGME49_110950	hypothetical protein	30.3068	2.8435e-11	3	2	130546
TGME49_110990	hypothetical protein	10.1765	6.76914e-07	1	1	23930
TGME49_111090	ubiquitin carboxyl-terminal hydrolase, putative	80.2864	1e-30	8	2	67125.1
TGME49_111160	PWI domain-containing protein	10.2026	6.5964e-10	1	1	35954.1
TGME49_111210	hypothetical protein	20.2345	1.42775e-07	2	1	192138
TGME49_111230	hypothetical protein, conserved	70.2447	3.07111e-06	7	1	495397
TGME49_111240	DnaJ domain-containing protein	50.3681	1.17684e-13	9	3	55521.1
TGME49_111290	protein tyrosine phosphatase-like domian-containing protein	20.1578	7.56107e-07	2	2	30543
TGME49_111310	serine/threonine protein phosphatase, putative	48.2474	2.33162e-08	6	3	56410.5
TGME49_111360	AGC kinase TgPKG1	32.2298	1.8462e-09	6	3	111202
TGME49_111370	methylmalonate-semialdehyde dehydrogenase, putative	68.225	5.4029e-11	20	3	58003.9
TGME49_111400	hypothetical protein, conserved	20.2897	1.3386e-11	2	2	158621
TGME49_111470	hypothetical protein	58.2934	1.89293e-13	8	3	56108.3
TGME49_111480	hypothetical protein	50.2889	1.9984e-14	5	3	42353.5
TGME49_111650	leucine rich repeat protein, putative	18.1267	6.57172e-05	3	1	184300
TGME49_111690	hypothetical protein	20.2057	2.968e-07	3	3	45930.4
TGME49_111710	hypothetical protein	30.1909	1.45763e-05	4	3	66902.4
TGME49_111720	heat shock protein 70, putative	198.336	2.22045e-15	80	3	73208.1
TGME49_111780	alcohol dehydrogenase class III, putative	20.1391	0.000167677	2	2	42545.4
TGME49_111890	hypothetical protein	50.2225	4.00679e-12	7	3	44109.6
TGME49_112050	Ras family domain-containing protein	60.1954	9.04326e-09	11	2	24194.3
TGME49_112090	60S ribosomal protein L23, putative	10.2087	3.2676e-10	6	3	14808.8
TGME49_112110	nucleoredoxin, putative	80.4318	1e-30	8	3	81792.2
TGME49_112150	hypothetical protein	60.3045	1.22202e-11	6	3	60631.9
TGME49_112200	serine/threonine protein phosphatase, putative	60.2246	1.11022e-13	6	3	61506.5
TGME49_112270	hypothetical protein	40.2549	2.44411e-10	13	3	44701.4
TGME49_112480	uracil phosphoribosyltransferase	60.252	1.60982e-13	9	2	27628.5
TGME49_112600	small heat shock protein 21	22.2079	1.22167e-05	7	2	21279.7
TGME49_112630	hypothetical protein	368.314	1.60982e-14	94	3	293520
TGME49_112640	hypothetical protein	20.2007	3.23552e-06	2	2	31645.2
TGME49_112930	cystathionine beta-lyase, putative	40.2884	2.899e-10	6	3	45896.1
TGME49_112950	hypothetical protein	110.31	2.22045e-15	14	3	53558.8
TGME49_113010	ATP-dependent RNA helicase, putative	10.1474	3.35364e-06	1	1	53427.3
TGME49_113070	hypothetical protein	12.1945	1.40495e-08	7	3	32454.9
TGME49_113080	hypothetical protein	68.1686	6.40577e-05	13	3	49497.2
TGME49_113100	signal recognition particle 54 kda protein, putative	20.2646	2.02257e-09	2	1	77470.6
TGME49_113140	isocitrate dehydrogenase, putative	176.287	2.39808e-13	29	3	56487.6
TGME49_113180	CMGC kinase, Dyrk family	10.1285	9.48912e-05	1	1	105542
TGME49_113190	Ras family domain-containing protein	30.157	3.45172e-05	3	1	23450
TGME49_113230	eukaryotic translation initiation factor 2 alpha subunit, putative	70.2085	3.11041e-06	9	3	39101.6
TGME49_113310	DnaJ domain-containing protein	10.2495	5.42899e-13	1	2	65673.3
TGME49_113370	hypothetical protein	20.2434	1.09441e-08	2	2	174544
TGME49_113380	hypothetical protein, conserved	140.31	1.84297e-13	27	3	31492.6
TGME49_113390	60s ribosomal protein l6, putative	10.1572	5.081e-07	4	3	27149.8
TGME49_113400	DnaJ domain-containing protein	40.2611	3.17387e-10	4	2	43775.9
TGME49_113410	26S proteasome non-ATPase regulatory subunit 2, putative	140.246	2.2895e-11	14	3	117605
TGME49_113430	nucleoporin FG repeat-containing protein	10.1602	1.22664e-05	1	1	539184
TGME49_113560	60S ribosomal protein L7a, putative	16.1617	7.9503e-06	2	1	19239.2
TGME49_113640	hypothetical protein	10.1758	2.50584e-06	2	2	22287.8
TGME49_113670	gamma-adaptin, putative	40.2637	1.31053e-10	4	2	106967
TGME49_114090	proteasome subunit beta type 3, putative	30.2358	5.23747e-10	7	2	22468
TGME49_114100	hypothetical protein	10.2878	4.01124e-12	1	2	64253.1
TGME49_114260	hypothetical protein	20.1741	1.94521e-05	2	2	23824.8
TGME49_114280	hypothetical protein	10.2451	2.06946e-12	1	1	72014
TGME49_114330	ABC transporter, putative	28.1559	9.49566e-05	3	1	167324
TGME49_114400	branched-chain alpha-keto acid dehydrogenase E1 component beta chain, putative	116.282	1e-30	68	3	45570.1
TGME49_114410	hypothetical protein	26.178	0.000816595	8	2	169514
TGME49_114740	splicing factor 3B subunit 2, putative	10.2548	1.63811e-05	1	1	80614.7
TGME49_114780	myosin G	20.1707	6.33926e-06	2	1	227168
TGME49_114810	60S ribosomal protein L7, putative	70.2288	2.35367e-13	10	3	30102.5
TGME49_114900	hypothetical protein	10.2337	1.13169e-05	1	1	48698.1
TGME49_114970	hypothetical protein	60.2574	3.56382e-14	6	3	77612.1
TGME49_115130	protein-L-isoaspartate O-methyltransferase, putative	38.2445	8.91742e-11	5	2	58492.1
TGME49_115210	rhoptry protein, putative	20.2389	2.39953e-11	2	2	109726
TGME49_115220	rhoptry protein, putative	34.2022	1.72801e-09	5	3	121848
TGME49_115250	melanocyte proliferating gene 1, putative	10.1793	6.50853e-08	1	1	46579.7
TGME49_115260	alanine dehydrogenase, putative	130.323	2.88658e-14	13	3	41629.5
TGME49_115270	hypothetical protein	20.1614	0.000436116	2	1	84548.5
TGME49_115320	SRS52A	20.2303	5.14033e-13	3	3	34238.1
TGME49_115480	acyl-CoA oxidase, putative	138.241	1.91118e-10	14	3	94111
TGME49_115490	hypothetical protein	60.2345	3.74145e-13	6	2	60847.9
TGME49_115530	hypothetical protein	20.2935	5.01366e-11	2	1	121400
TGME49_115610	hypothetical protein	20.1713	9.20862e-06	2	1	15961.2
TGME49_115620	vacuolar ATP synthase subunit C, putative	54.1735	4.10343e-10	6	3	46078.3
TGME49_115670	HEAT repeat containing protein	30.1824	2.37693e-09	3	1	83476
TGME49_115730	apical membrane antigen, putative	90.2688	4.97713e-12	9	3	42431
TGME49_115770	cytochrome p450, putative	50.2724	3.33178e-12	5	3	23088.2
TGME49_115810	tRNA nucleotidyltransferase, putative	10.2515	4.62198e-07	1	2	81423
TGME49_115980	hypothetical protein	10.2599	5.55112e-15	1	1	29179.5
TGME49_116140	hypothetical protein	10.1653	9.51821e-06	1	1	27827.9
TGME49_116180	FF domain-containing protein	10.203	1.30792e-06	1	1	84867.7
TGME49_116190	superoxide dismutase, putative	100.265	3.75588e-12	38	3	29659.6
TGME49_116220	hypothetical protein, conserved	10.1703	4.49646e-07	1	1	41568.3
TGME49_116250	hypothetical protein	40.2776	2.25819e-12	4	3	44751.9
TGME49_116310	superoxide dismutase	40.2312	1.182e-10	8	2	22536.2
TGME49_116330	iron-containing superoxide dismutase	30.1959	1.30174e-11	3	2	31442.9
TGME49_116340	hypothetical protein	40.1844	2.1931e-10	4	2	26833
TGME49_116400	tubulin alpha chain	258.292	6.38378e-13	96	3	50081.5
TGME49_116520	1,4-alpha-glucan branching enzyme, putative	140.302	6.43818e-12	25	3	109704
TGME49_116890	hypothetical protein	30.2804	5.1803e-12	3	3	44324.6
TGME49_117700	enoyl-CoA hydratase/isomerase family domain-containing protein	98.2478	1.13676e-09	10	3	40805.9
TGME49_117720	eukaryotic translation initiation factor 3 subunit 7, putative	30.2787	2.22045e-15	5	3	61282.8
TGME49_118140	hypothetical protein	10.1949	2.42399e-08	1	1	97622
TGME49_118160	major sperm protein domain-containing protein	50.2077	1.65238e-10	6	3	25959.4
TGME49_118230	phosphoglycerate kinase, putative	260.28	3.55271e-14	59	3	44647.2
TGME49_118310	transketolase, putative	100.308	1e-30	28	3	76871.7
TGME49_118410	TCP-1/cpn60 family chaperonin, putative	80.2767	3.33067e-15	8	3	58628.7
TGME49_118430	malate dehydrogenase, putative	166.254	2.31783e-10	35	3	50335.2
TGME49_118510	N-ethylmaleimide-sensitive factor	90.3365	1e-30	10	3	83414.4
TGME49_118530	hypothetical protein	78.232	5.49427e-11	8	3	96335.6
TGME49_118560	3-methyl-2-oxobutanoate dehydrogenase (lipoamide) kinase, putative	10.1532	0.000144213	1	2	49153.3
TGME49_118580	phosphoglucomutase, putative	200.36	1.11022e-15	20	3	65853.8
TGME49_118600	DNA/pantothenate metabolism flavoprotein domain-containing protein	10.1425	6.8065e-05	1	1	60192.1
TGME49_118650	transhydrogenase, putative	30.2612	1.10025e-05	4	3	108233
TGME49_118730	UDP-N-acetyl-D-galactosamine:polypeptide N-acetylgalactosaminyltransferase T3, putative	20.1506	5.55112e-13	2	1	71381.6
TGME49_119340	kelch motif domain-containing protein	10.2304	1.17707e-07	1	1	70751.5
TGME49_119350	SRS domain containing protein	108.238	7.61835e-12	14	3	39350.3
TGME49_119510	hypothetical protein, conserved	10.1971	1.94771e-08	1	1	29904.8
TGME49_119530	splicing factor, putative	10.2186	1.40998e-12	2	3	60689.2
TGME49_119540	hypothetical protein	10.1784	1.45082e-05	1	1	60701.1
TGME49_119560	microneme protein MIC3	40.3034	3.37483e-09	9	3	37859.1
TGME49_119570	WD-40 repeat protein, putative	30.3731	1.52545e-12	3	2	59717
TGME49_119640	hypothetical protein	20.1512	3.26764e-07	2	1	87968.1
TGME49_119850	hypothetical protein, conserved	28.1232	2.22622e-05	5	2	50601.4
TGME49_119880	MORN repeat-containing protein	10.208	3.2029e-06	1	1	136672
TGME49_119890	hypothetical protein	10.2458	1.07776e-09	5	3	25519.2
TGME49_119920	dihydrolipoamide branched chain transacylase, E2 subunit, putative	90.3886	9.99201e-15	29	3	54997.7
TGME49_120050	ribosomal protein L5, putative	120.258	1.94289e-13	33	3	35319.7
TGME49_120110	proliferating cell nuclear antigen, putative	20.2351	2.41212e-05	2	2	32244
TGME49_120210	WD-40 repeat protein, putative	80.2426	1.7053e-12	8	2	56045.5
TGME49_120220	ubiquinol-cytochrome c reductase domain-containing protein	60.2898	3.9746e-12	10	3	54757.7
TGME49_120280	hypothetical protein	38.2022	7.52176e-12	6	3	52315.1
TGME49_120290	hypothetical protein	80.2501	4.68281e-11	8	3	59254.9
TGME49_120480	Rab 11b, putative	20.1632	4.45463e-07	2	1	24841.7
TGME49_120490	hypothetical protein	40.259	5.22306e-10	4	3	122262
TGME49_120500	patched transmembrane domain-containing protein	40.1613	1.37349e-07	4	1	149668
TGME49_120570	G1 to S phase transition protein, putative	52.2193	5.8091e-10	8	2	63509.4
TGME49_120580	hypothetical protein	10.2051	9.07607e-12	1	1	34174.9
TGME49_120630	choline kinase, putative	10.2769	6.22415e-07	1	1	69340.6
TGME49_120710	hypothetical protein	10.1321	2.87664e-06	1	2	45194.6
TGME49_120740	hypothetical protein	40.2129	1.97519e-09	4	2	25677
TGME49_121420	kelch motif domain-containing protein	80.3386	1.02185e-11	8	3	60989.3
TGME49_121500	CELF family protein, putative	106.273	1.40657e-10	16	3	50919.4
TGME49_121520	P23 co-chaperone, putative	10.2258	1.66533e-12	6	3	25239.3
TGME49_121530	cathepsin L-like thiolproteinase, putative	20.2262	2.59522e-09	2	2	47520
TGME49_121570	(3R)-hydroxymyristoyl ACP dehydrase, putative	30.2545	2.86438e-13	3	1	40785.4
TGME49_121600	hypothetical protein	8.1487	0.00092782	16	1	126483
TGME49_121620	dynamin-like protein, putative	70.2802	3.75403e-10	16	3	95871.8
TGME49_121640	cell division protein 48, putative	30.2958	1.74433e-10	10	3	104043
TGME49_121650	protein kinase	70.2147	1.43108e-11	7	3	142269
TGME49_121680	nuclear RNA binding protein, putative	46.292	5.52891e-13	6	3	40664.8
TGME49_121700	hypothetical protein	20.2874	2.66454e-13	4	3	23608.1
TGVEG_029770	hypothetical protein	18.1253	6.87393e-06	2	1	22000.6
TGVEG_051660	conserved hypothetical protein	28.2981	8.82627e-13	3	3	47628.5
TGVEG_051780	conserved hypothetical protein	10.1758	3.53837e-06	1	1	46868.1
TGVEG_058250	hypothetical protein	10.1259	2.50947e-05	1	1	27167.6
TGVEG_058740	conserved hypothetical protein	30.2857	2.22045e-16	4	3	24490.6
TGVEG_058750	protein kinase domain-containing protein, putative	10.1596	8.46547e-07	4	3	62971.9
TGVEG_060360	hypothetical protein	10.2865	1.28253e-11	3	2	19626
TGVEG_095590	hypothetical protein	50.2326	3.27249e-11	5	2	18249.1
*TGGT1_075150, polyketide synthase, putative
*TGGT1_053770 and TGGT1_053890, hypothetical proteins
